# Supplementary material for: Skewed Brownian Fluctuations in Single-Molecule Magnetic Tweezers
Source: PLoS One. 2014 Sep 29;9(9):e108271. doi: 10.1371/journal.pone.0108271 (PMC4180755; doi:10.1371/journal.pone.0108271)
Supplement: Fig Data S1 — (ZIP) [file pone.0108271.s006.zip]

Archive with 27 entries (24 files):
- fig_data/
- fig_data/fig3_experimental_data.csv
- __MACOSX/
- __MACOSX/fig_data/
- __MACOSX/fig_data/._fig3_experimental_data.csv
- fig_data/fig3_simulation_data.csv
- __MACOSX/fig_data/._fig3_simulation_data.csv
- fig_data/fig4_negative_skew_data.csv
- __MACOSX/fig_data/._fig4_negative_skew_data.csv
- fig_data/fig4_neutral_skew_data.csv
- __MACOSX/fig_data/._fig4_neutral_skew_data.csv
- fig_data/fig4_positive_skew_data.csv
- __MACOSX/fig_data/._fig4_positive_skew_data.csv
- fig_data/fig5_experimental_data.csv
- __MACOSX/fig_data/._fig5_experimental_data.csv
- fig_data/fig5_simulation_data.csv
- __MACOSX/fig_data/._fig5_simulation_data.csv
- fig_data/fig6a_experimental_data.csv
- __MACOSX/fig_data/._fig6a_experimental_data.csv
- fig_data/fig6b_experimental_corrected_data.csv
- __MACOSX/fig_data/._fig6b_experimental_corrected_data.csv
- fig_data/fig6b_experimental_uncorrected_data.csv
- __MACOSX/fig_data/._fig6b_experimental_uncorrected_data.csv
- fig_data/fig7_simulation_corrected_data.csv
- __MACOSX/fig_data/._fig7_simulation_corrected_data.csv
- fig_data/fig7_simulation_uncorrected_data.csv
- __MACOSX/fig_data/._fig7_simulation_uncorrected_data.csv
