# Supplementary material for: Skewed Brownian Fluctuations in Single-Molecule Magnetic Tweezers
Source: PLoS One. 2014 Sep 29;9(9):e108271. doi: 10.1371/journal.pone.0108271 (PMC4180755; doi:10.1371/journal.pone.0108271)
Supplement: Fig Data S1 — (ZIP) [file pone.0108271.s006.zip › fig_data/fig3_experimental_data.csv]

Time (seconds)	Microsphere axial position (\g(m)m)
0	2.363
0.02	2.4028
0.04	2.4055
0.06	2.3451
0.08	2.3422
0.1	2.4899
0.12	2.4614
0.14	2.4818
0.16	2.4426
0.18	2.4233
0.2	2.441
0.22	2.4222
0.24	2.4122
0.26	2.3608
0.28	2.2642
0.3	2.3459
0.32	2.4395
0.34	2.4317
0.361	2.4225
0.38	2.4568
0.4	2.4313
0.42	2.3798
0.44	2.3657
0.46	2.4399
0.48	2.4376
0.5	2.46
0.52	2.4259
0.54	2.327
0.56	2.3997
0.58	2.3439
0.6	2.3603
0.62	2.3022
0.64	2.3781
0.66	2.3744
0.68	2.4281
0.7	2.3406
0.72	2.2481
0.74	2.3703
0.76	2.3963
0.78	2.3993
0.8	2.4091
0.82	2.3133
0.84	2.3078
0.861	2.3311
0.88	2.3421
0.9	2.3356
0.92	2.4046
0.94	2.4324
0.96	2.4992
0.981	2.4253
1	2.4294
1.02	2.4045
1.04	2.4266
1.06	2.3288
1.08	2.3306
1.1	2.3757
1.12	2.4755
1.14	2.443
1.16	2.4484
1.18	2.3679
1.2	2.3388
1.22	2.3839
1.24	2.3883
1.26	2.3924
1.28	2.4024
1.3	2.3875
1.32	2.392
1.34	2.4218
1.36	2.4121
1.38	2.3669
1.401	2.4014
1.42	2.3296
1.44	2.411
1.46	2.3999
1.48	2.3275
1.5	2.441
1.52	2.4586
1.54	2.4396
1.56	2.4888
1.58	2.3434
1.6	2.3721
1.62	2.4371
1.64	2.3418
1.66	2.3874
1.68	2.3094
1.7	2.3613
1.72	2.4685
1.74	2.357
1.76	2.3929
1.78	2.3417
1.8	2.4701
1.82	2.4196
1.84	2.3948
1.861	2.3954
1.88	2.4145
1.9	2.4443
1.92	2.4904
1.94	2.3601
1.96	2.2959
1.98	2.3963
2	2.4478
2.02	2.3984
2.04	2.3703
2.06	2.4112
2.08	2.4253
2.1	2.4097
2.12	2.4272
2.14	2.3581
2.16	2.4021
2.18	2.4569
2.2	2.4175
2.22	2.3574
2.24	2.2834
2.26	2.4297
2.28	2.4365
2.3	2.4565
2.32	2.3963
2.34	2.423
2.36	2.445
2.38	2.3766
2.401	2.3833
2.42	2.3424
2.44	2.3426
2.46	2.4368
2.48	2.4933
2.5	2.4693
2.52	2.4117
2.54	2.4716
2.56	2.4168
2.58	2.4249
2.6	2.3654
2.62	2.4722
2.64	2.4063
2.66	2.3831
2.68	2.3373
2.7	2.3017
2.72	2.3571
2.74	2.4172
2.76	2.4212
2.78	2.3554
2.8	2.3384
2.82	2.3307
2.84	2.3792
2.861	2.3957
2.88	2.4035
2.9	2.373
2.92	2.449
2.94	2.4434
2.96	2.4183
2.98	2.381
3	2.4179
3.02	2.2705
3.04	2.4093
3.06	2.3514
3.08	2.4237
3.1	2.3786
3.12	2.3672
3.14	2.3991
3.16	2.3993
3.18	2.3842
3.2	2.4709
3.22	2.4608
3.24	2.3906
3.26	2.3885
3.28	2.3996
3.3	2.4086
3.32	2.4041
3.34	2.413
3.361	2.4044
3.38	2.4139
3.4	2.4191
3.42	2.4491
3.44	2.4354
3.46	2.3819
3.48	2.4393
3.5	2.3982
3.52	2.3869
3.54	2.3287
3.56	2.3219
3.58	2.3851
3.6	2.3768
3.62	2.3435
3.64	2.3645
3.66	2.3772
3.68	2.4132
3.7	2.3242
3.72	2.226
3.74	2.3602
3.76	2.4162
3.78	2.4439
3.8	2.3833
3.82	2.3822
3.84	2.3995
3.86	2.4276
3.88	2.3844
3.901	2.486
3.92	2.4124
3.94	2.3997
3.96	2.3526
3.98	2.363
4	2.3953
4.02	2.3757
4.04	2.4788
4.06	2.3631
4.08	2.3041
4.1	2.3481
4.12	2.3244
4.14	2.404
4.16	2.268
4.18	2.2725
4.2	2.3491
4.22	2.3677
4.24	2.386
4.26	2.3318
4.28	2.3513
4.3	2.3681
4.32	2.4876
4.34	2.4465
4.361	2.4854
4.38	2.4164
4.401	2.4697
4.42	2.5004
4.441	2.386
4.46	2.3947
4.48	2.4269
4.5	2.4086
4.52	2.3517
4.54	2.3416
4.56	2.3814
4.58	2.3826
4.6	2.3381
4.62	2.4248
4.64	2.4602
4.66	2.4192
4.68	2.4493
4.7	2.4723
4.72	2.3905
4.74	2.351
4.76	2.4165
4.78	2.4106
4.8	2.4129
4.82	2.4663
4.84	2.4227
4.861	2.4055
4.88	2.4044
4.9	2.4321
4.92	2.4661
4.94	2.3908
4.96	2.3358
4.98	2.2904
5	2.1824
5.02	2.2776
5.04	2.3305
5.06	2.3491
5.08	2.2725
5.1	2.4213
5.12	2.3492
5.14	2.2587
5.16	2.3744
5.18	2.3821
5.2	2.4156
5.22	2.395
5.24	2.4125
5.26	2.4486
5.28	2.3844
5.3	2.3928
5.32	2.3848
5.34	2.3228
5.36	2.4072
5.38	2.401
5.401	2.3305
5.42	2.3611
5.44	2.3454
5.46	2.3087
5.48	2.3737
5.5	2.413
5.52	2.5037
5.54	2.3583
5.56	2.3755
5.58	2.3537
5.6	2.4189
5.62	2.4538
5.64	2.3799
5.66	2.4194
5.68	2.4121
5.7	2.4694
5.72	2.437
5.74	2.489
5.76	2.4177
5.78	2.3485
5.8	2.4508
5.82	2.4898
5.84	2.4818
5.86	2.3773
5.88	2.2963
5.901	2.3666
5.92	2.3925
5.941	2.4071
5.96	2.4618
5.98	2.3947
6	2.4496
6.02	2.4521
6.04	2.505
6.06	2.4308
6.08	2.4006
6.1	2.4045
6.12	2.4118
6.14	2.404
6.16	2.3929
6.18	2.3719
6.2	2.4234
6.22	2.4484
6.24	2.3875
6.26	2.4028
6.28	2.4377
6.3	2.3993
6.32	2.4124
6.34	2.4766
6.361	2.4786
6.38	2.4134
6.401	2.4171
6.42	2.3922
6.44	2.4188
6.46	2.4304
6.48	2.3851
6.5	2.3661
6.52	2.3281
6.54	2.3882
6.56	2.3617
6.58	2.3846
6.6	2.4555
6.62	2.4292
6.64	2.445
6.66	2.4397
6.68	2.4469
6.7	2.4064
6.72	2.3172
6.74	2.3239
6.76	2.3425
6.78	2.3715
6.8	2.3716
6.82	2.4115
6.84	2.3771
6.861	2.3929
6.88	2.3473
6.901	2.3924
6.92	2.3724
6.94	2.3577
6.96	2.3044
6.98	2.4284
7	2.47
7.02	2.473
7.04	2.4883
7.06	2.5263
7.08	2.4508
7.1	2.415
7.12	2.392
7.14	2.4028
7.16	2.4699
7.18	2.3874
7.2	2.3712
7.22	2.3549
7.24	2.3834
7.26	2.4514
7.28	2.3869
7.3	2.4747
7.32	2.4279
7.34	2.4318
7.361	2.4174
7.38	2.4405
7.401	2.4231
7.42	2.3751
7.44	2.4535
7.46	2.428
7.48	2.4552
7.5	2.3284
7.52	2.3618
7.54	2.3775
7.56	2.4868
7.58	2.4418
7.6	2.4569
7.62	2.4157
7.64	2.4944
7.66	2.4453
7.68	2.493
7.7	2.4108
7.72	2.3903
7.74	2.4363
7.76	2.4411
7.78	2.4133
7.8	2.4319
7.82	2.4168
7.84	2.3285
7.861	2.2398
7.88	2.3302
7.901	2.3164
7.92	2.3632
7.941	2.2755
7.96	2.4335
7.98	2.4767
8	2.4168
8.02	2.4521
8.04	2.4088
8.06	2.4937
8.08	2.4133
8.1	2.4181
8.12	2.3739
8.14	2.3161
8.16	2.4369
8.18	2.4311
8.2	2.4928
8.22	2.3795
8.24	2.4473
8.26	2.4505
8.28	2.4605
8.3	2.4146
8.32	2.4648
8.34	2.439
8.36	2.44
8.38	2.3736
8.401	2.3223
8.42	2.2977
8.44	2.3369
8.46	2.3679
8.48	2.4453
8.5	2.425
8.52	2.4509
8.54	2.4987
8.56	2.4126
8.58	2.3811
8.6	2.4377
8.62	2.4612
8.64	2.4819
8.66	2.4973
8.68	2.4456
8.7	2.4353
8.72	2.3653
8.74	2.3996
8.76	2.3503
8.78	2.4355
8.8	2.431
8.82	2.4083
8.84	2.4357
8.86	2.4181
8.88	2.372
8.901	2.2716
8.92	2.3981
8.941	2.3096
8.96	2.3999
8.98	2.3615
9	2.4705
9.02	2.5375
9.04	2.4496
9.06	2.3794
9.08	2.442
9.1	2.4637
9.12	2.3979
9.14	2.3116
9.16	2.4525
9.18	2.4084
9.2	2.4591
9.22	2.4117
9.24	2.3844
9.26	2.3913
9.28	2.358
9.3	2.402
9.32	2.3822
9.34	2.4303
9.361	2.4339
9.38	2.4951
9.4	2.485
9.42	2.316
9.441	2.3576
9.46	2.4067
9.48	2.3499
9.5	2.4069
9.52	2.3528
9.54	2.3337
9.56	2.4085
9.58	2.3453
9.6	2.3582
9.62	2.4618
9.64	2.3839
9.66	2.4655
9.68	2.4122
9.7	2.3356
9.72	2.3828
9.74	2.4246
9.76	2.4454
9.78	2.4318
9.8	2.4023
9.82	2.4239
9.84	2.4033
9.861	2.3803
9.88	2.4161
9.901	2.3876
9.92	2.4171
9.94	2.4349
9.96	2.317
9.981	2.2162
10	2.3977
10.02	2.3979
10.04	2.3853
10.06	2.4353
10.08	2.4377
10.1	2.4499
10.12	2.4568
10.14	2.3133
10.16	2.2876
10.18	2.3904
10.2	2.4246
10.22	2.3334
10.24	2.366
10.26	2.3767
10.28	2.4863
10.3	2.4431
10.32	2.3861
10.34	2.3414
10.361	2.3614
10.38	2.4003
10.401	2.3728
10.42	2.4034
10.44	2.4465
10.46	2.4455
10.48	2.3751
10.5	2.3311
10.52	2.3264
10.54	2.3683
10.56	2.4062
10.58	2.3748
10.6	2.4405
10.62	2.4766
10.64	2.4937
10.66	2.3836
10.68	2.3781
10.7	2.4046
10.72	2.4125
10.74	2.3814
10.76	2.3739
10.78	2.4104
10.8	2.4145
10.82	2.4983
10.84	2.4068
10.861	2.4322
10.88	2.4274
10.901	2.4166
10.92	2.3738
10.941	2.407
10.96	2.4513
10.98	2.4223
11	2.4119
11.02	2.401
11.04	2.3739
11.06	2.4088
11.08	2.3372
11.1	2.3113
11.12	2.3188
11.14	2.4547
11.16	2.4901
11.18	2.431
11.2	2.3495
11.22	2.3622
11.24	2.4604
11.26	2.4251
11.28	2.4395
11.3	2.5244
11.32	2.4621
11.34	2.4356
11.361	2.3818
11.38	2.3485
11.401	2.3742
11.42	2.3493
11.44	2.3172
11.46	2.4192
11.48	2.4803
11.5	2.4447
11.52	2.3583
11.54	2.361
11.56	2.2783
11.58	2.3464
11.6	2.454
11.62	2.3652
11.64	2.4179
11.66	2.4458
11.68	2.4815
11.7	2.4025
11.72	2.2989
11.74	2.3577
11.76	2.4675
11.78	2.3778
11.8	2.3921
11.82	2.412
11.84	2.3409
11.861	2.3041
11.88	2.4406
11.901	2.4889
11.92	2.4967
11.94	2.4622
11.96	2.3645
11.981	2.4001
