# Supplementary material for: Skewed Brownian Fluctuations in Single-Molecule Magnetic Tweezers
Source: PLoS One. 2014 Sep 29;9(9):e108271. doi: 10.1371/journal.pone.0108271 (PMC4180755; doi:10.1371/journal.pone.0108271)
Supplement: Fig Data S1 — (ZIP) [file pone.0108271.s006.zip › fig_data/fig3_simulation_data.csv]

Time (seconds)	Microsphere axial position (\g(m)m)
0	2.45538708
0.02	2.42172112
0.04	2.42500878
0.06	2.43096121
0.08	2.41208886
0.1	2.41922099
0.12	2.43188348
0.14	2.36030301
0.16	2.40394923
0.18	2.47997569
0.2	2.44473227
0.22	2.39391935
0.24	2.39713323
0.26	2.46061117
0.28	2.4060403
0.3	2.40740498
0.32	2.46529978
0.34	2.49778246
0.36	2.49092427
0.38	2.46904419
0.4	2.42733362
0.42	2.43057412
0.44	2.47013912
0.46	2.49835269
0.48	2.439234
0.5	2.45704171
0.52	2.43013616
0.54	2.44009188
0.56	2.40479412
0.58	2.42611164
0.6	2.34951972
0.62	2.4563562
0.64	2.46920947
0.66	2.45895427
0.68	2.45692583
0.7	2.46468079
0.72	2.43282844
0.74	2.36714925
0.76	2.38133544
0.78	2.39465368
0.8	2.48581411
0.82	2.46256621
0.84	2.47113591
0.86	2.38007589
0.88	2.40053032
0.9	2.418129
0.92	2.41571582
0.94	2.43759505
0.96	2.42914227
0.98	2.47799915
1	2.43462085
1.02	2.43892346
1.04	2.4375293
1.06	2.46195404
1.08	2.48290967
1.1	2.43879999
1.12	2.47208007
1.14	2.42641188
1.16	2.45041876
1.18	2.44440894
1.2	2.39723926
1.22	2.44368653
1.24	2.47877751
1.26	2.42230271
1.28	2.47431773
1.3	2.47308822
1.32	2.42019994
1.34	2.44819829
1.36	2.4335193
1.38	2.42495962
1.4	2.3904779
1.42	2.42485042
1.44	2.46482467
1.46	2.45261627
1.48	2.45710857
1.5	2.44364616
1.52	2.39951004
1.54	2.42660602
1.56	2.44738868
1.58	2.43187258
1.6	2.42709138
1.62	2.43936014
1.64	2.42205547
1.66	2.51411365
1.68	2.45321711
1.7	2.43849576
1.72	2.43619571
1.74	2.4696531
1.76	2.48099374
1.78	2.42036125
1.8	2.44306767
1.82	2.48642251
1.84	2.41445524
1.86	2.45789237
1.88	2.43907123
1.9	2.46756763
1.92	2.47186727
1.94	2.49903692
1.96	2.43051438
1.98	2.35783304
2	2.45913304
2.02	2.45798457
2.04	2.47922814
2.06	2.47306517
2.08	2.45995893
2.1	2.41569232
2.12	2.46938841
2.14	2.46365502
2.16	2.43549292
2.18	2.4639595
2.2	2.46095451
2.22	2.50306244
2.24	2.41888102
2.26	2.4285433
2.28	2.43402401
2.3	2.47204403
2.32	2.49924913
2.34	2.47000306
2.36	2.4702773
2.38	2.41757252
2.4	2.47832037
2.42	2.4461773
2.44	2.445003
2.46	2.45620628
2.48	2.43808637
2.5	2.41772923
2.52	2.45382198
2.54	2.49341227
2.56	2.41664746
2.58	2.46541298
2.6	2.51020995
2.62	2.50089898
2.64	2.4968144
2.66	2.42808752
2.68	2.41730853
2.7	2.36357994
2.72	2.4390688
2.74	2.46646413
2.76	2.39145636
2.78	2.39838108
2.8	2.50757911
2.82	2.45207963
2.84	2.44794446
2.86	2.47673782
2.88	2.42220733
2.9	2.42838661
2.92	2.39663016
2.94	2.43169032
2.96	2.41233845
2.98	2.33939843
3	2.45294155
3.02	2.41625445
3.04	2.40680674
3.06	2.37895866
3.08	2.3908119
3.1	2.43444834
3.12	2.42162841
3.14	2.43618106
3.16	2.44869613
3.18	2.420359
3.2	2.47158259
3.22	2.47364728
3.24	2.45392432
3.26	2.44254408
3.28	2.47149232
3.3	2.45104456
3.32	2.46684147
3.34	2.46485466
3.36	2.42837582
3.38	2.41680046
3.4	2.46303489
3.42	2.43829101
3.44	2.48298862
3.46	2.46531555
3.48	2.39415964
3.5	2.48150839
3.52	2.48394776
3.54	2.45032535
3.56	2.49060409
3.58	2.41094232
3.6	2.38744642
3.62	2.39308886
3.64	2.4462557
3.66	2.43281594
3.68	2.34394154
3.7	2.41526505
3.72	2.46414125
3.74	2.42907403
3.76	2.45379452
3.78	2.42175631
3.8	2.42059272
3.82	2.4132726
3.84	2.44378344
3.86	2.39387314
3.88	2.42643829
3.9	2.45113817
3.92	2.42452257
3.94	2.42542453
3.96	2.44569496
3.98	2.37670021
4	2.43738799
4.02	2.44815868
4.04	2.465054
4.06	2.46074463
4.08	2.40692449
4.1	2.47238116
4.12	2.38390593
4.14	2.39698906
4.16	2.43222285
4.18	2.43148432
4.2	2.43668141
4.22	2.43258088
4.24	2.45339929
4.26	2.47513776
4.28	2.40168959
4.3	2.44457412
4.32	2.45373856
4.34	2.34546199
4.36	2.43418118
4.38	2.43377456
4.4	2.33842953
4.42	2.44293493
4.44	2.48176679
4.46	2.46726937
4.48	2.42097485
4.5	2.44372632
4.52	2.43075188
4.54	2.3996481
4.56	2.42263467
4.58	2.42876465
4.6	2.43782421
4.62	2.44623124
4.64	2.41450899
4.66	2.41947273
4.68	2.41821594
4.7	2.42309414
4.72	2.42781397
4.74	2.4847018
4.76	2.38366712
4.78	2.48941454
4.8	2.45175203
4.82	2.43418364
4.84	2.45949464
4.86	2.42660987
4.88	2.4584229
4.9	2.45831714
4.92	2.44256141
4.94	2.41055706
4.96	2.443356
4.98	2.44842582
5	2.4656408
5.02	2.47546432
5.04	2.37959401
5.06	2.47522907
5.08	2.42018051
5.1	2.38939356
5.12	2.46600207
5.14	2.4768985
5.16	2.42217539
5.18	2.39543214
5.2	2.41674983
5.22	2.49014473
5.24	2.44636427
5.26	2.43263653
5.28	2.42354112
5.3	2.39330163
5.32	2.39815398
5.34	2.49403475
5.36	2.44107691
5.38	2.44023235
5.4	2.4635739
5.42	2.45746667
5.44	2.45874619
5.46	2.42443283
5.48	2.47710884
5.5	2.51595462
5.52	2.43945639
5.54	2.44794576
5.56	2.44591696
5.58	2.45372598
5.6	2.46864665
5.62	2.46275332
5.64	2.44546156
5.66	2.43129252
5.68	2.40278346
5.7	2.45390759
5.72	2.45498435
5.74	2.44134218
5.76	2.45643847
5.78	2.4082737
5.8	2.46886265
5.82	2.42688628
5.84	2.46617123
5.86	2.41670952
5.88	2.43089045
5.9	2.43127345
5.92	2.47120423
5.94	2.45722845
5.96	2.45556043
5.98	2.43660148
6	2.41658535
6.02	2.43146045
6.04	2.4213088
6.06	2.42731459
6.08	2.37241991
6.1	2.47416676
6.12	2.44711774
6.14	2.46638264
6.16	2.47751485
6.18	2.4257047
6.2	2.38298146
6.22	2.4153227
6.24	2.42434284
6.26	2.40730713
6.28	2.39619047
6.3	2.4463852
6.32	2.47301897
6.34	2.40618943
6.36	2.46491578
6.38	2.49165852
6.4	2.42926518
6.42	2.45030278
6.44	2.446537
6.46	2.43913416
6.48	2.45532153
6.5	2.46701798
6.52	2.44940456
6.54	2.4455721
6.56	2.45985304
6.58	2.41803535
6.6	2.49089578
6.62	2.42997825
6.64	2.41635086
6.66	2.39318552
6.68	2.45361562
6.7	2.42382293
6.72	2.39665851
6.74	2.46213
6.76	2.48663784
6.78	2.4121914
6.8	2.42330046
6.82	2.36620476
6.84	2.32673371
6.86	2.4200734
6.88	2.42910743
6.9	2.4749486
6.92	2.49791002
6.94	2.47152098
6.96	2.48151042
6.98	2.47847459
7	2.43773199
7.02	2.45762733
7.04	2.45307399
7.06	2.43491053
7.08	2.42293337
7.1	2.49944488
7.12	2.46587502
7.14	2.47958762
7.16	2.37994202
7.18	2.41892455
7.2	2.43151181
7.22	2.46181287
7.24	2.39042396
7.26	2.42880451
7.28	2.43424652
7.3	2.4658545
7.32	2.39837429
7.34	2.35760958
7.36	2.44109763
7.38	2.45419076
7.4	2.46329592
7.42	2.34302106
7.44	2.43279149
7.46	2.44507693
7.48	2.47207777
7.5	2.49761589
7.52	2.41973598
7.54	2.45497824
7.56	2.45976142
7.58	2.42831571
7.6	2.4341172
7.62	2.48986132
7.64	2.4875833
7.66	2.50065367
7.68	2.41548689
7.7	2.44798601
7.72	2.45054437
7.74	2.41588942
7.76	2.48891482
7.78	2.46441141
7.8	2.44234461
7.82	2.39302407
7.84	2.39842875
7.86	2.41711661
7.88	2.46284073
7.9	2.46187461
7.92	2.47996435
7.94	2.44783007
7.96	2.4732544
7.98	2.4461419
8	2.44790019
8.02	2.39615307
8.04	2.45297278
8.06	2.42197284
8.08	2.43143062
8.1	2.43684879
8.12	2.38062787
8.14	2.45953475
8.16	2.4044465
8.18	2.48408554
8.2	2.44429148
8.22	2.3984483
8.24	2.4540817
8.26	2.49102388
8.28	2.49106247
8.3	2.40380196
8.32	2.46717957
8.34	2.47526739
8.36	2.40875685
8.38	2.43643003
8.4	2.37907942
8.42	2.43718905
8.44	2.45601197
8.46	2.4286736
8.48	2.43230074
8.5	2.42075391
8.52	2.43601491
8.54	2.43206833
8.56	2.39265612
8.58	2.4628768
8.6	2.46441783
8.62	2.4301637
8.64	2.44767087
8.66	2.49329211
8.68	2.48841635
8.7	2.4715285
8.72	2.48916037
8.74	2.42488954
8.76	2.40212726
8.78	2.40696042
8.8	2.37624661
8.82	2.41245641
8.84	2.42145933
8.86	2.48529865
8.88	2.40653037
8.9	2.43400751
8.92	2.40252374
8.94	2.40198618
8.96	2.42845619
8.98	2.48090108
9	2.4846077
9.02	2.42812729
9.04	2.43572988
9.06	2.41997124
9.08	2.46247013
9.1	2.44501452
9.12	2.47636079
9.14	2.48404776
9.16	2.48242978
9.18	2.44930097
9.2	2.43423345
9.22	2.40651215
9.24	2.40495209
9.26	2.44312694
9.28	2.42647065
9.3	2.44752797
9.32	2.42984915
9.34	2.40303984
9.36	2.36740625
9.38	2.39163292
9.4	2.39175359
9.42	2.43811397
9.44	2.44060314
9.46	2.45393089
9.48	2.3633012
9.5	2.38026271
9.52	2.45492372
9.54	2.48868167
9.56	2.38809101
9.58	2.42424798
9.6	2.41747541
9.62	2.44029959
9.64	2.43564912
9.66	2.43117617
9.68	2.46235683
9.7	2.44452376
9.72	2.47084396
9.74	2.44184543
9.76	2.40933411
9.78	2.34204365
9.8	2.39914692
9.82	2.45915525
9.84	2.41333221
9.86	2.44609396
9.88	2.44301843
9.9	2.40931315
9.92	2.38705009
9.94	2.43777211
9.96	2.4388771
9.98	2.41419237
10	2.43449811
10.02	2.46171872
10.04	2.45902921
10.06	2.45105712
10.08	2.38125865
10.1	2.3106799
10.12	2.39676784
10.14	2.39879008
10.16	2.42790301
10.18	2.4394707
10.2	2.40438571
10.22	2.48591676
10.24	2.47070945
10.26	2.45719962
10.28	2.47170067
10.3	2.45951211
10.32	2.44842568
10.34	2.43176245
10.36	2.37559113
10.38	2.41892101
10.4	2.51121942
10.42	2.43368643
10.44	2.45323605
10.46	2.41305772
10.48	2.4505135
10.5	2.43983032
10.52	2.48385065
10.54	2.4996759
10.56	2.47902124
10.58	2.45395254
10.6	2.41883024
10.62	2.42369524
10.64	2.39664083
10.66	2.45605327
10.68	2.46709526
10.7	2.50696721
10.72	2.49591423
10.74	2.45566628
10.76	2.41786765
10.78	2.49087808
10.8	2.5013664
10.82	2.47719689
10.84	2.46324406
10.86	2.41506676
10.88	2.42771403
10.9	2.47576723
10.92	2.45738481
10.94	2.37783555
10.96	2.45268507
10.98	2.46118869
11	2.40015508
11.02	2.45011338
11.04	2.41376954
11.06	2.36033905
11.08	2.38576108
11.1	2.42027361
11.12	2.40414453
11.14	2.40868872
11.16	2.44622629
11.18	2.40861248
11.2	2.45662167
11.22	2.43575051
11.24	2.38584907
11.26	2.34996665
11.28	2.36723257
11.3	2.40544182
11.32	2.41202949
11.34	2.41846033
11.36	2.45623421
11.38	2.43703526
11.4	2.40639457
11.42	2.42796923
11.44	2.42658282
11.46	2.46527907
11.48	2.45868279
11.5	2.43020506
11.52	2.39366793
11.54	2.45470548
11.56	2.50710013
11.58	2.41223611
11.6	2.42655883
11.62	2.36448244
11.64	2.4239984
11.66	2.39368232
11.68	2.4247489
11.7	2.40726204
11.72	2.49667457
11.74	2.48955375
11.76	2.45248955
11.78	2.44510405
11.8	2.41947205
11.82	2.40806684
11.84	2.43350877
11.86	2.45886642
11.88	2.42205981
11.9	2.39398372
11.92	2.47461151
11.94	2.44420126
11.96	2.44676651
11.98	2.45280461
