# Supplementary material for: Skewed Brownian Fluctuations in Single-Molecule Magnetic Tweezers
Source: PLoS One. 2014 Sep 29;9(9):e108271. doi: 10.1371/journal.pone.0108271 (PMC4180755; doi:10.1371/journal.pone.0108271)
Supplement: Fig Data S1 — (ZIP) [file pone.0108271.s006.zip › fig_data/fig4_negative_skew_data.csv]

0	0.6053
21	0.6429
40	0.6432
61	0.6256
80	0.6201
100	0.6329
122	0.6269
141	0.6028
161	0.6215
181	0.6003
201	0.6153
220	0.5931
241	0.5664
260	0.5413
281	0.5333
300	0.5460
321	0.5229
340	0.5398
361	0.5741
380	0.6126
401	0.6384
420	0.6518
441	0.6612
460	0.6449
481	0.6322
500	0.5897
521	0.6113
540	0.6250
561	0.6121
580	0.5874
600	0.6418
621	0.6426
640	0.6258
661	0.6461
680	0.6346
701	0.6637
720	0.6243
741	0.6296
761	0.6366
781	0.6275
800	0.6407
821	0.6378
840	0.6499
861	0.6516
880	0.6486
901	0.6452
920	0.6749
941	0.6754
960	0.6675
981	0.6652
1000	0.6623
1021	0.6364
1040	0.5980
1061	0.5644
1080	0.5871
1101	0.5828
1121	0.6151
1141	0.6320
1161	0.6027
1180	0.5700
1201	0.5790
1220	0.5690
1241	0.5612
1260	0.5352
1281	0.5309
1300	0.5158
1321	0.5102
1340	0.5345
1361	0.5317
1380	0.5597
1401	0.5490
1420	0.6025
1441	0.6301
1460	0.5978
1481	0.6035
1500	0.6216
1521	0.5946
1540	0.5876
1561	0.5996
1580	0.6099
1601	0.5900
1621	0.6181
1640	0.6251
1661	0.6217
1680	0.6232
1701	0.6224
1720	0.6020
1741	0.6067
1760	0.5864
1781	0.5674
1800	0.5690
1821	0.6055
1840	0.6306
1861	0.6191
1880	0.5988
1901	0.5970
1920	0.6208
1941	0.6207
1960	0.6073
1981	0.5966
2000	0.5793
2021	0.6413
2040	0.6779
2061	0.6500
2080	0.6396
2101	0.6385
2121	0.6318
2141	0.6242
2161	0.6297
2180	0.6430
2201	0.6346
2220	0.6666
2241	0.6718
2261	0.6586
2281	0.6353
2301	0.6683
2321	0.6630
2341	0.6609
2361	0.6368
2380	0.6441
2401	0.6616
2420	0.6843
2441	0.6608
2460	0.6704
2481	0.6810
2500	0.6804
2521	0.6815
2540	0.6665
2561	0.6647
2580	0.6442
2601	0.6606
2621	0.6403
2640	0.6644
2661	0.6363
2680	0.6604
2701	0.6859
2720	0.6846
2741	0.7046
2761	0.6875
2781	0.6897
2801	0.6959
2821	0.7020
2840	0.6678
2861	0.6436
2880	0.6332
2901	0.6097
2920	0.6290
2941	0.6394
2960	0.6010
2981	0.5842
3000	0.5941
3021	0.6101
3040	0.6122
3061	0.6247
3080	0.6640
3101	0.6407
3121	0.6452
3141	0.6737
3161	0.6575
3181	0.6424
3201	0.6366
3220	0.6446
3241	0.6168
3260	0.6079
3281	0.6401
3300	0.6544
3321	0.6514
3340	0.6623
3361	0.6832
3380	0.6640
3401	0.6054
3420	0.5933
3441	0.5811
3460	0.5794
3481	0.5785
3500	0.6034
3521	0.5938
3540	0.5928
3561	0.5596
3580	0.5637
3601	0.5852
3621	0.5846
3640	0.6188
3661	0.6577
3680	0.6537
3701	0.6318
3720	0.6213
3741	0.6470
3760	0.6292
3781	0.6486
3800	0.6630
3821	0.6592
3840	0.6701
3861	0.6685
3880	0.6729
3901	0.6448
3920	0.6317
3941	0.6331
3960	0.6182
3981	0.6327
4000	0.6570
4021	0.6789
4040	0.6869
4061	0.6884
4080	0.6391
4101	0.5837
4121	0.5842
4140	0.5709
4161	0.5845
4180	0.5832
4201	0.5813
4220	0.5926
4241	0.5959
4260	0.6146
4281	0.6684
4300	0.6724
4321	0.6454
4340	0.6510
4361	0.6447
4380	0.6600
4401	0.6638
4420	0.6704
4441	0.6597
4460	0.6594
4481	0.6586
4500	0.6418
4521	0.6368
4540	0.6360
4561	0.6509
4580	0.6704
4601	0.6502
4621	0.6202
4641	0.6459
4661	0.6081
4680	0.5875
4701	0.5871
4720	0.5898
4741	0.5921
4760	0.6069
4781	0.6310
4800	0.6413
4821	0.6643
4840	0.6711
4861	0.6742
4880	0.6827
4901	0.6546
4920	0.6249
4941	0.6475
4960	0.6411
4981	0.6383
5000	0.6085
5021	0.5879
5040	0.5933
5061	0.6353
5080	0.6393
5101	0.6698
5121	0.6741
5140	0.6711
5161	0.6708
5181	0.6576
5201	0.6589
5220	0.6213
5241	0.6209
5260	0.6050
5281	0.6072
5300	0.6122
5321	0.6438
5340	0.6593
5361	0.6851
5380	0.6779
5401	0.6463
5420	0.6631
5441	0.6354
5460	0.5935
5481	0.5780
5500	0.5626
5521	0.5557
5540	0.5910
5561	0.6007
5580	0.5953
5601	0.5955
5621	0.5801
5641	0.5815
5661	0.6286
5681	0.6497
5701	0.6182
5721	0.5861
5741	0.5925
5760	0.6228
5781	0.6110
5800	0.6452
5821	0.6743
5840	0.6907
5861	0.6639
5880	0.6590
5901	0.6339
5920	0.6379
5941	0.6259
5960	0.6458
5981	0.6513
6000	0.6289
6021	0.6703
6040	0.7079
6061	0.7176
6080	0.6946
6101	0.7155
6121	0.7241
6140	0.6878
6161	0.6907
6180	0.6597
6201	0.6495
6220	0.6120
6241	0.5915
6260	0.5960
6281	0.5789
6300	0.5886
6321	0.6213
6340	0.6010
6361	0.5903
6380	0.6281
6400	0.6325
6419	0.6741
6440	0.6537
6459	0.6317
6480	0.6575
6499	0.6794
6520	0.6621
6539	0.6521
6560	0.6541
6580	0.6762
6600	0.6903
6620	0.6541
6640	0.6482
6660	0.6380
6680	0.6263
6700	0.6058
6719	0.5920
6740	0.5681
6759	0.6130
6780	0.6350
6799	0.6649
6820	0.6511
6839	0.6401
6860	0.6355
6879	0.6404
6900	0.6090
6919	0.6227
6940	0.6481
6959	0.6297
6980	0.6604
6999	0.6672
7020	0.6433
7039	0.6336
7060	0.6603
7080	0.6226
7100	0.6243
7120	0.6322
7139	0.6174
7160	0.6304
7180	0.6534
7200	0.6201
7220	0.5970
7240	0.6164
7259	0.6192
7280	0.6150
7299	0.6148
7320	0.6069
7339	0.6295
7360	0.6096
7379	0.5926
7400	0.5889
7419	0.5845
7440	0.6189
7459	0.6062
7480	0.6205
7499	0.6127
7520	0.6007
7539	0.5900
7560	0.5927
7580	0.6181
7599	0.6367
7620	0.6348
7640	0.6454
7660	0.6289
7680	0.6408
7700	0.6841
7719	0.7375
7740	0.7165
7759	0.6869
7780	0.6712
7799	0.6430
7820	0.6467
7839	0.6712
7860	0.6667
7879	0.6671
7900	0.6743
7919	0.6636
7940	0.6600
7959	0.6547
7980	0.6655
7999	0.6597
8020	0.6395
8039	0.6602
8060	0.6457
8080	0.6556
8100	0.6985
8120	0.7392
8140	0.7336
8160	0.6979
8180	0.6967
8200	0.6564
8220	0.6782
8240	0.6441
8260	0.6163
8280	0.5887
8300	0.5402
8320	0.4996
8340	0.4966
8360	0.4968
8379	0.5482
8400	0.5354
8419	0.5168
8440	0.5192
8459	0.5322
8480	0.5236
8499	0.5277
8520	0.5113
8539	0.5211
8560	0.5473
8580	0.5748
8600	0.5923
8620	0.5682
8640	0.6034
8660	0.6002
8680	0.5761
8700	0.6148
8720	0.6014
8740	0.5867
8759	0.6186
8780	0.6442
8799	0.6071
8820	0.6491
8839	0.6701
8860	0.6703
8879	0.6835
8900	0.6953
8919	0.6859
8940	0.6946
8959	0.6889
8980	0.6529
8999	0.6342
9020	0.6473
9039	0.6571
9060	0.6767
9080	0.6932
9099	0.6812
9120	0.6782
9140	0.6200
9160	0.5924
9179	0.5793
9200	0.5583
9219	0.6165
9240	0.6731
9259	0.7029
9280	0.6813
9299	0.6640
9320	0.6530
9339	0.6599
9360	0.6568
9379	0.6713
9400	0.6706
9419	0.6472
9440	0.6379
9459	0.6698
9480	0.6651
9499	0.6515
9520	0.6348
9539	0.6137
9560	0.5991
9580	0.6047
9600	0.6056
9620	0.5765
9640	0.5734
9660	0.5721
9680	0.5954
9700	0.5975
9719	0.5809
9740	0.5699
9760	0.6000
9780	0.5949
9800	0.6189
9820	0.6256
9840	0.6482
9860	0.6525
9879	0.6179
9900	0.5986
9919	0.6204
9940	0.5856
9959	0.5570
9980	0.5529
9999	0.5808
10020	0.5758
10039	0.5555
10060	0.5539
10080	0.5832
10100	0.5884
10120	0.6098
10140	0.6158
10160	0.5996
10180	0.6209
10200	0.6642
10219	0.6796
10240	0.6793
10259	0.6750
10280	0.6610
10299	0.6606
10320	0.6659
10339	0.6499
10360	0.6187
10379	0.6117
10400	0.6466
10419	0.6321
10440	0.6239
10459	0.6247
10480	0.6210
10499	0.6479
10520	0.6813
10539	0.6812
10560	0.6862
10580	0.6799
10599	0.6876
10620	0.6795
10640	0.6586
10660	0.6857
10679	0.6574
10700	0.6429
10719	0.6534
10740	0.6402
10759	0.6499
10780	0.6184
10799	0.6188
10820	0.6217
10839	0.6209
10860	0.6105
10879	0.5767
10900	0.5639
10919	0.5642
10940	0.5885
10959	0.5904
10980	0.5975
10999	0.5939
11020	0.5983
11039	0.6026
11060	0.5781
11080	0.5850
11100	0.6217
11120	0.6173
11140	0.6443
11160	0.6586
11180	0.6573
11200	0.6464
11219	0.6543
11240	0.6628
11259	0.6803
11280	0.6843
11299	0.6611
11320	0.6501
11339	0.6478
11360	0.6850
11379	0.6918
11400	0.6941
11419	0.6755
11440	0.6763
11459	0.6560
11480	0.6483
11499	0.6570
11520	0.6560
11539	0.6291
11560	0.6203
11580	0.6583
11600	0.6683
11620	0.6687
11639	0.6418
11660	0.6600
11680	0.6523
11700	0.6405
11719	0.6136
11740	0.5998
11759	0.6114
11780	0.6598
11799	0.6538
11820	0.6624
11839	0.6351
11860	0.6280
11879	0.6194
11900	0.5993
11919	0.5915
11940	0.6127
11959	0.6478
11980	0.6519
11999	0.6175
12020	0.5890
12039	0.5988
12060	0.6157
12080	0.6348
12099	0.6104
12120	0.5837
12140	0.5835
12160	0.6320
12179	0.6371
12200	0.6304
12219	0.6388
12240	0.6169
12259	0.5824
12280	0.5981
12299	0.6036
12320	0.6186
12339	0.6340
12360	0.6426
12379	0.6563
12400	0.6689
12419	0.6541
12440	0.6587
12459	0.6257
12480	0.6321
12499	0.5952
12520	0.6017
12539	0.6274
12560	0.6182
12580	0.5810
12600	0.6116
12620	0.6429
12640	0.6582
12660	0.6824
12680	0.6955
12700	0.6862
12719	0.6171
12740	0.6164
12759	0.6161
12780	0.6083
12799	0.5933
12820	0.5490
12839	0.5528
12860	0.5545
12879	0.5678
12900	0.5731
12919	0.6069
12940	0.6158
12959	0.6309
12980	0.6311
12999	0.6557
13020	0.6809
13039	0.6817
13060	0.6785
13080	0.6599
13100	0.6913
13120	0.7229
13139	0.7220
13160	0.6806
13180	0.6571
13200	0.6684
13219	0.6568
13240	0.6447
13259	0.6731
13280	0.6594
13299	0.6258
13320	0.6320
13339	0.6175
13360	0.6564
13379	0.6583
13400	0.6770
13419	0.6684
13440	0.6553
13459	0.6224
13480	0.6193
13499	0.6427
13520	0.6420
13539	0.6527
13560	0.6392
13580	0.6116
13600	0.6135
13620	0.6272
13640	0.6413
13660	0.6088
13680	0.6424
13700	0.6610
13720	0.6965
13740	0.6916
13759	0.6858
13780	0.7141
13799	0.7287
13820	0.7196
13839	0.6980
13860	0.6831
13879	0.6796
13900	0.6517
13919	0.6436
13940	0.6306
13959	0.6005
13980	0.6167
13999	0.6151
14020	0.6369
14039	0.6277
14060	0.5762
14080	0.6039
14100	0.5818
14120	0.6226
14140	0.6308
14160	0.5849
14180	0.5639
14200	0.5801
14220	0.5511
14240	0.5092
14259	0.5104
14280	0.5175
14299	0.5421
14320	0.5436
14339	0.5384
14360	0.5228
14379	0.5347
14400	0.5917
14419	0.6299
14440	0.6442
14459	0.6264
14480	0.6189
14499	0.5948
14520	0.5711
14539	0.5709
14560	0.5839
14580	0.5764
14600	0.6102
14620	0.5866
14640	0.5966
14660	0.5887
14680	0.5866
14700	0.5805
14720	0.6022
14740	0.6059
14759	0.6035
14780	0.6235
14799	0.6133
14820	0.5998
14839	0.5845
14860	0.5787
14879	0.5985
14900	0.5962
14919	0.5886
14940	0.6100
14959	0.6053
14980	0.6032
14999	0.6189
15020	0.6445
15039	0.6654
15060	0.6661
15080	0.6941
15100	0.7110
15120	0.6587
15140	0.6806
15160	0.6912
15179	0.7010
15200	0.6770
15219	0.6914
15240	0.6424
15260	0.6302
15280	0.6013
15300	0.6248
15320	0.6125
15339	0.6104
15360	0.5790
15380	0.5998
15400	0.6214
15419	0.6312
15440	0.6264
15459	0.6119
15480	0.6433
15499	0.6744
15520	0.6482
15539	0.6602
15560	0.6171
15580	0.6192
15600	0.6361
15620	0.6176
15640	0.6355
15660	0.6155
15680	0.5874
15700	0.6235
15720	0.6113
15740	0.5923
15759	0.5670
15780	0.5881
15799	0.6019
15820	0.6148
15839	0.6229
15860	0.6233
15879	0.6163
15900	0.6607
15919	0.6988
15940	0.6787
15959	0.6803
15980	0.7170
15999	0.7001
16020	0.7001
16039	0.7037
16060	0.7033
16080	0.6891
16100	0.6728
16120	0.6622
16140	0.6743
16160	0.6819
16179	0.6778
16200	0.7135
16220	0.7106
16240	0.7109
16260	0.6867
16280	0.6626
16299	0.6821
16320	0.6742
16339	0.6545
16360	0.6249
16379	0.6378
16400	0.6518
16419	0.6599
16440	0.6993
16459	0.7004
16480	0.6521
16499	0.6629
16520	0.6727
16539	0.6582
16560	0.6346
16580	0.6288
16600	0.6558
16620	0.6447
16640	0.6567
16660	0.6540
16680	0.6599
16700	0.6395
16720	0.6111
16740	0.6255
16760	0.6317
16780	0.6035
16800	0.6196
16820	0.6020
16839	0.5931
16860	0.6269
16879	0.5665
16900	0.5696
16919	0.5796
16940	0.5918
16959	0.5783
16980	0.5918
16999	0.6226
17020	0.6243
17039	0.6156
17060	0.6316
17080	0.6401
17100	0.6349
17120	0.6498
17140	0.6171
17160	0.6202
17180	0.6336
17200	0.6348
17219	0.6386
17240	0.6191
17260	0.6063
17280	0.6008
17299	0.6073
17320	0.6335
17339	0.6187
17360	0.6491
17379	0.6882
17400	0.6833
17419	0.6793
17440	0.6751
17459	0.6357
17480	0.6549
17499	0.6564
17520	0.6576
17539	0.6442
17560	0.6419
17580	0.6347
17600	0.6150
17620	0.6108
17640	0.6142
17660	0.6165
17679	0.6469
17700	0.6513
17720	0.6623
17740	0.6570
17759	0.6612
17780	0.6625
17799	0.6570
17820	0.6562
17839	0.6372
17860	0.6209
17879	0.6268
17900	0.6520
17919	0.6400
17940	0.5825
17959	0.5477
17980	0.5276
17999	0.5221
18020	0.5434
18039	0.5447
18060	0.5699
18080	0.5860
18100	0.6045
18120	0.5869
18140	0.5749
18160	0.5873
18179	0.6266
18200	0.6222
18219	0.6150
18240	0.5808
18259	0.6011
18280	0.5694
18299	0.5276
18320	0.5357
18339	0.5725
18360	0.5348
18379	0.5689
18400	0.6002
18419	0.6305
18440	0.6476
18459	0.6585
18480	0.6645
18499	0.6984
18520	0.6755
18539	0.6690
18560	0.6477
18580	0.6620
18600	0.6276
18620	0.6265
18640	0.6145
18660	0.6291
18679	0.6210
18700	0.6188
18720	0.6144
18740	0.5958
18759	0.5819
18780	0.5511
18799	0.5401
18820	0.5104
18839	0.5330
18860	0.5481
18879	0.5137
18900	0.4842
18919	0.4587
18940	0.4935
18959	0.5329
18980	0.5317
18999	0.5061
19020	0.5345
19039	0.5566
19060	0.5860
19080	0.6201
19100	0.6050
19120	0.5585
19140	0.5664
19160	0.5952
19179	0.6038
19200	0.5923
19220	0.6014
19240	0.6263
19259	0.6397
19280	0.6598
19299	0.6291
19320	0.6574
19339	0.6703
19360	0.6641
19379	0.6490
19400	0.6632
19419	0.6558
19440	0.6284
19459	0.6245
19480	0.6101
19499	0.6386
19520	0.6309
19539	0.6122
19560	0.5873
19580	0.5468
19600	0.5817
19620	0.6385
19640	0.6402
19660	0.6174
19679	0.6121
19700	0.6027
19719	0.6067
19740	0.6289
19760	0.6545
19780	0.6263
19799	0.6312
19820	0.6369
19839	0.6327
19860	0.6251
19879	0.6148
19900	0.6389
19919	0.6577
19940	0.6792
19959	0.6853
19980	0.6665
19999	0.6499
20020	0.6156
20039	0.6267
20060	0.6585
20080	0.6209
20100	0.6234
20120	0.6172
20139	0.6076
20160	0.6354
20180	0.6403
20200	0.6439
20219	0.6571
20240	0.6726
20260	0.6522
20280	0.6687
20299	0.6433
20320	0.6661
20339	0.6552
20360	0.6307
20379	0.6345
20400	0.6306
20419	0.6343
20440	0.6203
20459	0.6343
20480	0.6229
20499	0.6084
20520	0.6058
20539	0.6189
20560	0.6254
20580	0.6432
20600	0.6636
20620	0.6713
20640	0.6700
20660	0.6728
20680	0.6721
20700	0.6956
20719	0.6886
20740	0.6826
20759	0.6896
20780	0.7037
20799	0.6780
20820	0.6850
20839	0.6904
20860	0.7178
20879	0.6751
20900	0.6568
20919	0.6882
20940	0.6983
20959	0.6530
20980	0.6619
20999	0.6671
21020	0.6723
21039	0.6922
21060	0.6686
21080	0.6716
21100	0.6803
21120	0.6847
21140	0.6686
21160	0.7273
21180	0.7268
21200	0.7097
21220	0.7087
21240	0.6844
21259	0.6624
21280	0.6591
21300	0.6525
21320	0.6552
21339	0.6570
21360	0.6592
21379	0.6439
21400	0.6501
21419	0.6613
21440	0.6654
21459	0.6958
21480	0.6753
21499	0.6824
21520	0.6897
21539	0.6668
21560	0.6404
21580	0.6049
21600	0.6142
21620	0.6201
21640	0.6287
21660	0.6195
21680	0.6442
21700	0.6356
21720	0.6428
21740	0.6463
21759	0.6621
21780	0.6679
21799	0.6407
21820	0.5742
21839	0.5769
21860	0.5588
21879	0.5207
21900	0.5119
21919	0.4994
21940	0.4844
21959	0.5056
21980	0.5090
21999	0.5553
22020	0.5893
22039	0.5893
22060	0.6035
22080	0.5938
22100	0.5634
22120	0.5418
22140	0.5486
22160	0.5166
22180	0.5262
22200	0.5155
22219	0.5118
22240	0.5364
22259	0.5169
22280	0.5081
22299	0.5244
22320	0.5699
22339	0.5511
22360	0.5659
22379	0.6298
22400	0.6438
22419	0.6503
22440	0.6350
22459	0.5885
22480	0.6036
22499	0.6102
22520	0.6115
22539	0.6217
22560	0.5918
22580	0.5945
22600	0.6090
22620	0.5888
22640	0.6033
22660	0.6218
22680	0.6150
22700	0.6299
22720	0.6152
22740	0.6064
22760	0.6052
22780	0.5974
22799	0.6164
22820	0.6048
22839	0.5916
22860	0.6238
22879	0.6380
22900	0.6212
22919	0.5802
22940	0.5561
22959	0.5146
22980	0.4816
22999	0.4729
23020	0.4966
23039	0.5117
23060	0.4966
23080	0.5384
23100	0.6057
23120	0.6109
23140	0.6057
23160	0.6110
23180	0.6359
23200	0.6401
23219	0.6502
23240	0.6457
23259	0.6664
23280	0.6744
23299	0.6550
23320	0.6531
23339	0.6325
23360	0.6312
23379	0.6405
23400	0.6412
23419	0.6275
23440	0.6404
23459	0.6537
23480	0.6156
23499	0.6233
23520	0.6082
23539	0.5956
23560	0.5583
23580	0.5932
23600	0.5935
23620	0.5519
23640	0.5809
23660	0.5687
23680	0.5600
23700	0.5842
23720	0.6370
23740	0.6082
23759	0.6275
23780	0.6758
23800	0.6579
23820	0.6305
23839	0.6459
23860	0.6284
23879	0.5935
23900	0.6138
23919	0.6038
23940	0.6150
23959	0.5995
23980	0.5827
23999	0.5606
24020	0.5434
24039	0.5595
24060	0.6009
24080	0.5857
24100	0.5887
24120	0.5937
24140	0.6203
24160	0.6100
24180	0.6053
24200	0.5787
24220	0.6331
24240	0.6264
24260	0.6173
24280	0.6265
24300	0.6242
24320	0.5819
24339	0.5567
24360	0.5836
24379	0.5892
24400	0.6159
24419	0.6102
24440	0.6188
24459	0.5975
24480	0.5583
24499	0.5990
24520	0.5665
24539	0.6001
24560	0.6216
24580	0.6345
24600	0.6212
24620	0.6160
24640	0.6187
24660	0.6091
24680	0.6335
24700	0.6457
24720	0.6382
24740	0.6353
24759	0.6514
24780	0.6410
24799	0.6415
24820	0.6607
24839	0.6460
24860	0.6543
24879	0.6453
24900	0.6458
24919	0.6537
24940	0.6287
24959	0.6374
24980	0.6291
24999	0.6382
25020	0.6274
25039	0.6308
25060	0.5949
25080	0.5820
25100	0.5907
25120	0.5636
25140	0.5787
25160	0.5697
25180	0.5829
25200	0.5677
25220	0.6125
25240	0.6051
25259	0.6192
25280	0.6247
25300	0.6232
25320	0.6533
25339	0.6774
25360	0.6781
25379	0.6719
25400	0.6349
25419	0.6211
25440	0.6263
25459	0.6450
25480	0.6388
25499	0.6160
25520	0.5925
25539	0.5453
25560	0.5492
25580	0.5618
25600	0.5718
25620	0.5934
25640	0.5912
25660	0.5981
25680	0.5685
25700	0.6108
25720	0.6394
25740	0.6361
25759	0.6587
25780	0.6212
25799	0.6137
25820	0.6123
25839	0.6201
25860	0.6540
25879	0.6288
25900	0.6210
25919	0.6001
25940	0.6225
25959	0.6066
25980	0.6217
25999	0.6241
26020	0.5999
26039	0.6195
26060	0.6066
26080	0.5806
26100	0.5637
26120	0.5807
26140	0.6086
26160	0.6223
26180	0.6044
26200	0.5701
26220	0.5787
26240	0.6154
26260	0.6211
26280	0.5990
26300	0.6213
26320	0.6488
26340	0.6281
26360	0.6417
26379	0.6296
26400	0.6011
26419	0.6105
26440	0.6582
26459	0.6725
26480	0.6586
26499	0.6428
26520	0.6635
26539	0.6590
26560	0.6542
26580	0.6328
26600	0.6151
26620	0.5915
26640	0.5873
26660	0.5784
26680	0.5789
26700	0.5760
26719	0.6103
26740	0.6040
26760	0.5775
26780	0.5920
26799	0.6251
26820	0.6291
26839	0.6232
26860	0.6325
26879	0.6467
26900	0.6311
26919	0.6407
26940	0.6488
26959	0.6260
26980	0.6110
26999	0.6064
27020	0.6008
27039	0.6381
27060	0.6316
27080	0.6365
27100	0.6312
27120	0.6428
27140	0.5974
27160	0.5649
27180	0.5800
27200	0.5667
27219	0.5685
27240	0.5964
27259	0.5910
27280	0.5894
27299	0.6285
27320	0.6252
27339	0.6246
27360	0.6353
27379	0.6550
27400	0.6545
27419	0.6255
27440	0.6456
27459	0.6582
27480	0.6495
27499	0.6349
27520	0.6388
27539	0.6334
27560	0.6268
27580	0.6397
27600	0.6520
27620	0.6299
27640	0.6325
27660	0.6100
27680	0.6052
27700	0.5913
27719	0.5886
27740	0.6203
27760	0.6421
27780	0.6166
27799	0.6097
27820	0.6174
27839	0.6139
27860	0.6278
27879	0.6110
27900	0.6142
27919	0.6074
27940	0.6274
27959	0.6424
27980	0.6226
27999	0.6610
28020	0.6730
28039	0.6537
28060	0.6480
28080	0.6789
28100	0.6866
28120	0.6936
28140	0.6718
28160	0.6694
28180	0.6928
28200	0.6570
28220	0.6154
28240	0.5993
28259	0.6080
28280	0.5943
28300	0.5741
28320	0.5707
28339	0.5206
28360	0.4822
28379	0.4855
28400	0.5084
28419	0.5373
28440	0.5857
28459	0.5646
28480	0.5520
28499	0.5586
28520	0.5638
28539	0.5664
28560	0.5790
28580	0.5865
28600	0.5957
28620	0.5864
28640	0.5845
28660	0.5985
28680	0.5854
28700	0.5682
28720	0.5844
28740	0.5614
28760	0.5403
28780	0.5606
28800	0.5814
28820	0.5973
28839	0.5819
28860	0.5894
28879	0.5757
28900	0.5874
28920	0.5695
28940	0.5831
28959	0.5810
28980	0.5981
28999	0.5914
29020	0.5933
29039	0.5781
29060	0.5518
29080	0.5430
29100	0.5727
29120	0.5634
29140	0.5308
29160	0.5709
29180	0.5947
29200	0.6435
29220	0.6322
29240	0.6213
29260	0.6064
29280	0.6132
29300	0.6276
29320	0.6734
29339	0.6517
29360	0.6374
29379	0.6473
29400	0.6529
29419	0.6321
29440	0.6393
29459	0.6025
29480	0.5936
29499	0.6040
29520	0.6225
29539	0.6395
29560	0.6350
29580	0.6059
29600	0.6447
29620	0.6449
29640	0.6213
29660	0.6317
29680	0.6001
29700	0.5729
29720	0.5647
29740	0.5490
29759	0.5149
29780	0.5351
29799	0.5696
29820	0.5675
29839	0.5580
29860	0.5310
29880	0.4898
29900	0.5047
29920	0.5037
29940	0.5174
29959	0.5069
29980	0.5097
29999	0.5048
30020	0.4870
30039	0.4891
30060	0.4880
30080	0.4888
30100	0.5093
30120	0.5210
30140	0.5309
30160	0.5789
30180	0.6125
30200	0.5941
30220	0.5820
30240	0.5797
30260	0.6270
30280	0.6388
30299	0.6144
30320	0.6410
30339	0.6329
30360	0.6319
30379	0.5950
30400	0.6049
30419	0.6151
30440	0.5815
30459	0.5919
30480	0.6085
30499	0.5808
30520	0.5864
30539	0.5859
30560	0.5649
30580	0.5549
30600	0.6211
30620	0.6607
30640	0.6859
30660	0.6721
30680	0.6231
30700	0.5899
30720	0.5692
30740	0.5726
30759	0.5799
30780	0.5715
30799	0.5546
30820	0.5969
30840	0.5781
30860	0.6030
30879	0.6287
30900	0.6075
30919	0.6096
30940	0.6105
30959	0.5864
30980	0.6187
30999	0.6209
31020	0.5786
31039	0.5714
31060	0.5727
31080	0.5914
31100	0.6161
31120	0.6085
31140	0.6027
31160	0.6083
31180	0.6363
31200	0.6295
31220	0.6508
31240	0.6433
31260	0.6159
31280	0.6260
31300	0.5936
31320	0.5681
31339	0.6017
31360	0.6252
31379	0.6373
31400	0.5921
31419	0.6148
31440	0.6257
31459	0.6460
31480	0.6481
31499	0.6550
31520	0.6511
31539	0.6618
31560	0.6532
31580	0.6627
31600	0.6612
31620	0.6579
31640	0.6495
31660	0.6531
31680	0.6647
31700	0.6468
31720	0.6113
31740	0.6327
31759	0.6150
31780	0.6188
31799	0.5918
31820	0.5839
31839	0.5800
31860	0.6018
31879	0.6196
31900	0.6144
31919	0.6418
31940	0.6713
31959	0.6800
31980	0.6460
31999	0.6119
32020	0.6252
32039	0.6606
32060	0.6445
32080	0.6249
32100	0.6072
32120	0.6103
32140	0.6141
32160	0.5980
32180	0.5888
32200	0.6091
32220	0.6014
32240	0.6287
32260	0.6355
32280	0.6593
32300	0.6396
32320	0.5791
32340	0.5744
32360	0.6048
32379	0.6015
32400	0.5880
32419	0.6068
32440	0.6169
32459	0.6299
32480	0.6218
32499	0.6295
32520	0.6384
32539	0.6661
32560	0.6640
32580	0.6362
32600	0.6278
32620	0.6435
32640	0.6265
32660	0.6490
32680	0.6322
32700	0.6327
32720	0.6462
32740	0.6426
32760	0.5874
32780	0.5967
32799	0.5527
32820	0.5719
32839	0.5986
32860	0.6146
32879	0.6500
32900	0.6437
32919	0.6415
32940	0.6547
32959	0.6251
32980	0.5983
32999	0.6235
33020	0.6447
33039	0.6793
33060	0.6657
33080	0.6489
33100	0.6567
33120	0.6509
33140	0.6658
33160	0.6564
33180	0.6149
33200	0.5995
33220	0.6158
33240	0.6201
33260	0.6212
33280	0.6314
33299	0.6151
33320	0.6196
33340	0.6586
33360	0.6686
33379	0.6573
33400	0.7101
33419	0.7489
33440	0.7266
33459	0.7214
33480	0.6800
33499	0.6615
33520	0.6048
33539	0.6312
33560	0.6382
33580	0.6570
33600	0.6432
33620	0.6122
33640	0.6182
33660	0.6473
33680	0.6133
33700	0.6328
33720	0.6315
33740	0.5788
33760	0.5595
33780	0.5584
33799	0.5986
33820	0.6148
33839	0.6063
33860	0.6190
33879	0.6521
33900	0.6580
33919	0.6282
33940	0.6274
33959	0.6259
33980	0.6105
33999	0.5800
34020	0.5408
34039	0.5439
34060	0.5252
34080	0.5309
34100	0.5422
34120	0.5652
34140	0.5503
34160	0.5835
34180	0.5679
34200	0.5729
34220	0.6085
34240	0.6191
34260	0.5853
34280	0.5939
34299	0.6296
34320	0.6622
34339	0.6510
34360	0.6688
34379	0.6661
34400	0.6579
34419	0.6653
34440	0.6878
34459	0.6908
34480	0.6747
34499	0.6636
34520	0.6621
34539	0.6853
34560	0.6765
34580	0.6829
34600	0.6898
34620	0.6831
34640	0.6970
34660	0.6990
34680	0.6753
34700	0.6548
34720	0.6344
34740	0.6431
34760	0.6390
34780	0.6782
34799	0.7167
34820	0.6917
34839	0.7025
34860	0.6765
34879	0.6341
34900	0.6388
34919	0.6322
34940	0.6316
34959	0.6534
34980	0.6730
34999	0.6571
35020	0.6475
35039	0.6525
35060	0.6471
35080	0.6436
35100	0.6161
35120	0.6196
35140	0.6255
35160	0.6509
35180	0.6374
35200	0.6237
35220	0.6195
35240	0.6347
35260	0.6493
35280	0.6709
35300	0.6531
35320	0.6486
35339	0.6511
35360	0.6501
35379	0.6631
35400	0.6670
35419	0.6646
35440	0.6596
35459	0.5967
35480	0.5975
35499	0.5824
35520	0.6172
35539	0.6421
35560	0.6683
35580	0.6570
35600	0.6667
35620	0.6489
35640	0.6363
35660	0.6467
35680	0.6749
35700	0.6744
35720	0.6800
35740	0.6528
35760	0.6523
35780	0.6470
35800	0.6273
35820	0.6003
35839	0.6211
35860	0.6302
35880	0.6629
35900	0.6659
35920	0.6691
35940	0.6523
35959	0.6408
35980	0.6527
35999	0.6834
36020	0.6973
36039	0.6677
36060	0.6639
36080	0.6676
36100	0.6609
36120	0.6628
36140	0.6859
36160	0.6729
36180	0.6868
36200	0.6808
36220	0.6782
36240	0.6951
36260	0.6875
36280	0.6879
36300	0.6787
36320	0.6629
36340	0.6629
36360	0.6658
36380	0.6621
36400	0.7158
36419	0.6840
36440	0.6750
36459	0.6745
36480	0.6635
36499	0.6345
36520	0.6435
36539	0.6372
36560	0.6602
36580	0.6632
36600	0.6632
36620	0.6681
36640	0.6888
36660	0.6603
36680	0.6474
36700	0.6382
36720	0.6634
36740	0.6543
36760	0.6983
36780	0.6968
36800	0.6672
36820	0.6225
36839	0.6329
36860	0.6187
36879	0.6272
36900	0.6006
36919	0.5630
36940	0.5756
36959	0.6142
36980	0.6127
36999	0.6041
37020	0.5633
37039	0.5298
37060	0.4942
37080	0.4690
37100	0.4666
37120	0.4831
37140	0.5205
37160	0.5240
37180	0.5297
37200	0.5446
37220	0.5660
37240	0.5790
37259	0.5959
37280	0.6025
37299	0.5619
37320	0.5847
37339	0.6113
37360	0.6333
37379	0.6382
37400	0.6195
37419	0.6431
37440	0.6669
37459	0.6431
37480	0.6699
37499	0.6547
37520	0.6964
37539	0.6889
37560	0.6931
37580	0.6733
37600	0.6553
37620	0.6537
37640	0.6333
37660	0.6212
37680	0.6473
37700	0.6337
37720	0.6500
37740	0.6587
37760	0.6357
37780	0.6361
37800	0.6168
37820	0.6053
37839	0.6261
37860	0.6344
37879	0.6229
37900	0.6180
37919	0.6108
37940	0.6195
37959	0.6285
37980	0.5891
37999	0.5659
38020	0.6069
38039	0.6147
38060	0.5967
38080	0.6207
38100	0.6405
38120	0.6272
38140	0.6276
38160	0.6331
38180	0.6026
38200	0.6224
38220	0.6186
38240	0.6411
38260	0.6191
38280	0.6184
38300	0.6291
38320	0.6372
38339	0.6375
38360	0.6423
38379	0.6270
38400	0.6061
38419	0.6091
38440	0.6340
38459	0.6499
38480	0.6495
38499	0.6527
38520	0.6312
38539	0.6214
38560	0.6124
38580	0.6355
38600	0.6444
38620	0.6602
38640	0.6717
38660	0.6609
38680	0.6528
38700	0.6470
38720	0.6289
38740	0.6438
38760	0.6316
38780	0.6015
38799	0.6010
38820	0.6045
38839	0.6095
38860	0.6237
38879	0.6046
38900	0.6265
38919	0.6118
38940	0.6444
38959	0.6261
38980	0.6267
38999	0.6051
39020	0.6280
39039	0.6191
39060	0.6185
39080	0.6041
39100	0.5907
39120	0.5757
39140	0.6334
39160	0.6040
39180	0.5978
39200	0.6034
39220	0.5790
39240	0.5931
39260	0.5764
39280	0.5538
39300	0.5415
39320	0.5400
39339	0.5246
39360	0.5834
39379	0.5501
39400	0.5781
39419	0.5755
39440	0.5511
39459	0.5372
39480	0.5719
39499	0.5842
39520	0.5701
39539	0.5736
39560	0.5915
39580	0.5657
39600	0.5589
39620	0.5861
39640	0.6084
39660	0.6244
39680	0.6223
39700	0.6268
39720	0.6318
39740	0.5888
39760	0.5851
39780	0.5990
39800	0.6588
39820	0.6519
39839	0.6379
39860	0.6537
39879	0.6679
39900	0.6142
39919	0.6199
39940	0.6029
39959	0.5877
39980	0.6364
[truncated: 8,304 more rows]
