# Supplementary material for: Skewed Brownian Fluctuations in Single-Molecule Magnetic Tweezers
Source: PLoS One. 2014 Sep 29;9(9):e108271. doi: 10.1371/journal.pone.0108271 (PMC4180755; doi:10.1371/journal.pone.0108271)
Supplement: Fig Data S1 — (ZIP) [file pone.0108271.s006.zip › fig_data/fig4_neutral_skew_data.csv]

0	0.9570
20	0.9551
40	0.9507
60	0.9483
81	0.9588
100	0.9513
121	0.9604
140	0.9514
161	0.9627
180	0.9491
201	0.9566
220	0.9619
241	0.9607
260	0.9544
281	0.9611
300	0.9577
321	0.9600
340	0.9528
361	0.9612
380	0.9638
400	0.9567
420	0.9523
440	0.9543
460	0.9464
480	0.9545
500	0.9559
520	0.9485
540	0.9561
560	0.9647
581	0.9507
600	0.9464
621	0.9571
640	0.9663
661	0.9517
680	0.9648
701	0.9518
720	0.9556
741	0.9500
760	0.9441
780	0.9530
800	0.9618
821	0.9476
840	0.9501
860	0.9571
880	0.9605
900	0.9554
920	0.9596
940	0.9530
960	0.9538
980	0.9474
1000	0.9500
1020	0.9586
1040	0.9547
1060	0.9506
1081	0.9546
1100	0.9545
1121	0.9558
1140	0.9469
1161	0.9435
1180	0.9591
1201	0.9483
1220	0.9580
1241	0.9593
1260	0.9488
1281	0.9517
1300	0.9613
1321	0.9514
1340	0.9636
1360	0.9647
1380	0.9525
1400	0.9639
1420	0.9546
1440	0.9502
1460	0.9509
1480	0.9602
1500	0.9524
1520	0.9639
1540	0.9588
1560	0.9505
1581	0.9664
1600	0.9542
1621	0.9558
1640	0.9585
1661	0.9570
1680	0.9586
1701	0.9504
1720	0.9505
1741	0.9667
1760	0.9577
1781	0.9616
1800	0.9502
1820	0.9520
1840	0.9560
1860	0.9587
1880	0.9553
1900	0.9410
1920	0.9514
1940	0.9604
1960	0.9561
1980	0.9513
2000	0.9469
2020	0.9479
2040	0.9531
2060	0.9553
2081	0.9610
2100	0.9510
2121	0.9536
2140	0.9505
2161	0.9608
2180	0.9585
2201	0.9516
2220	0.9669
2241	0.9620
2260	0.9595
2281	0.9522
2300	0.9625
2321	0.9533
2340	0.9602
2360	0.9599
2380	0.9553
2400	0.9552
2420	0.9565
2440	0.9598
2460	0.9576
2480	0.9532
2500	0.9554
2520	0.9624
2540	0.9556
2560	0.9686
2581	0.9477
2600	0.9456
2621	0.9507
2640	0.9571
2661	0.9673
2680	0.9606
2701	0.9588
2720	0.9588
2741	0.9565
2760	0.9609
2781	0.9575
2800	0.9544
2821	0.9483
2840	0.9638
2860	0.9591
2880	0.9471
2900	0.9552
2920	0.9532
2940	0.9535
2960	0.9601
2980	0.9562
3000	0.9410
3020	0.9499
3040	0.9475
3060	0.9518
3081	0.9505
3100	0.9421
3121	0.9621
3140	0.9554
3161	0.9588
3180	0.9557
3201	0.9553
3220	0.9509
3241	0.9546
3260	0.9516
3281	0.9536
3300	0.9581
3320	0.9657
3340	0.9571
3361	0.9594
3380	0.9477
3400	0.9561
3420	0.9636
3440	0.9476
3460	0.9398
3480	0.9644
3500	0.9450
3520	0.9555
3540	0.9596
3560	0.9557
3581	0.9454
3600	0.9518
3621	0.9535
3640	0.9436
3661	0.9524
3680	0.9611
3701	0.9533
3720	0.9582
3741	0.9567
3760	0.9553
3781	0.9487
3800	0.9584
3821	0.9513
3840	0.9528
3861	0.9600
3880	0.9538
3900	0.9508
3920	0.9530
3940	0.9618
3960	0.9556
3980	0.9445
4000	0.9494
4020	0.9525
4040	0.9540
4060	0.9521
4081	0.9559
4100	0.9673
4121	0.9678
4140	0.9626
4161	0.9546
4180	0.9554
4201	0.9560
4220	0.9519
4241	0.9593
4260	0.9521
4281	0.9611
4300	0.9620
4321	0.9503
4340	0.9501
4360	0.9569
4380	0.9571
4400	0.9656
4420	0.9573
4440	0.9663
4460	0.9534
4480	0.9562
4500	0.9623
4520	0.9515
4540	0.9493
4560	0.9550
4581	0.9444
4600	0.9540
4621	0.9600
4640	0.9568
4661	0.9522
4680	0.9541
4701	0.9479
4720	0.9487
4741	0.9480
4760	0.9627
4781	0.9596
4800	0.9611
4821	0.9462
4840	0.9607
4861	0.9566
4880	0.9582
4900	0.9544
4920	0.9524
4940	0.9557
4960	0.9468
4980	0.9539
5000	0.9496
5020	0.9595
5040	0.9460
5060	0.9492
5081	0.9589
5100	0.9619
5121	0.9530
5140	0.9565
5161	0.9546
5180	0.9515
5201	0.9493
5220	0.9507
5241	0.9531
5260	0.9468
5281	0.9562
5300	0.9508
5321	0.9534
5340	0.9611
5361	0.9572
5380	0.9609
5400	0.9480
5420	0.9502
5440	0.9669
5460	0.9597
5480	0.9579
5500	0.9436
5520	0.9610
5540	0.9591
5560	0.9593
5581	0.9531
5600	0.9559
5621	0.9584
5640	0.9592
5661	0.9534
5680	0.9565
5701	0.9578
5720	0.9582
5741	0.9535
5760	0.9558
5781	0.9607
5800	0.9618
5821	0.9538
5840	0.9501
5860	0.9562
5880	0.9543
5900	0.9550
5920	0.9743
5940	0.9532
5960	0.9452
5980	0.9640
6000	0.9632
6020	0.9538
6040	0.9567
6060	0.9727
6081	0.9558
6100	0.9504
6121	0.9515
6140	0.9585
6161	0.9562
6180	0.9584
6201	0.9607
6220	0.9532
6241	0.9473
6260	0.9583
6281	0.9611
6300	0.9559
6321	0.9463
6340	0.9562
6361	0.9571
6380	0.9487
6400	0.9439
6420	0.9554
6440	0.9498
6460	0.9562
6480	0.9515
6500	0.9655
6520	0.9598
6540	0.9596
6561	0.9627
6581	0.9540
6600	0.9578
6621	0.9392
6640	0.9582
6661	0.9456
6680	0.9626
6701	0.9565
6720	0.9609
6741	0.9527
6760	0.9445
6781	0.9490
6800	0.9451
6821	0.9620
6840	0.9584
6860	0.9608
6880	0.9519
6900	0.9488
6920	0.9590
6940	0.9542
6960	0.9660
6980	0.9595
7000	0.9572
7020	0.9604
7040	0.9516
7060	0.9655
7081	0.9571
7100	0.9484
7121	0.9578
7140	0.9487
7161	0.9495
7180	0.9577
7201	0.9535
7220	0.9594
7241	0.9574
7260	0.9542
7281	0.9608
7300	0.9556
7320	0.9564
7340	0.9585
7361	0.9599
7380	0.9475
7400	0.9562
7420	0.9460
7440	0.9532
7460	0.9528
7480	0.9594
7500	0.9596
7520	0.9527
7540	0.9504
7560	0.9603
7581	0.9501
7600	0.9512
7621	0.9706
7640	0.9606
7661	0.9554
7680	0.9552
7701	0.9605
7720	0.9644
7741	0.9644
7760	0.9607
7781	0.9574
7800	0.9526
7821	0.9589
7840	0.9577
7861	0.9667
7880	0.9628
7901	0.9531
7920	0.9547
7940	0.9487
7960	0.9562
7980	0.9618
8000	0.9461
8020	0.9531
8040	0.9491
8060	0.9535
8081	0.9491
8100	0.9525
8121	0.9550
8140	0.9480
8161	0.9515
8180	0.9485
8201	0.9461
8220	0.9556
8241	0.9560
8260	0.9558
8281	0.9621
8300	0.9475
8321	0.9530
8340	0.9583
8361	0.9690
8380	0.9542
8400	0.9458
8420	0.9541
8440	0.9659
8460	0.9423
8480	0.9561
8500	0.9560
8520	0.9456
8540	0.9564
8560	0.9580
8581	0.9593
8600	0.9455
8621	0.9565
8640	0.9571
8661	0.9543
8680	0.9540
8701	0.9399
8720	0.9523
8741	0.9533
8760	0.9540
8781	0.9465
8800	0.9600
8821	0.9620
8840	0.9521
8861	0.9591
8880	0.9525
8900	0.9522
8920	0.9482
8940	0.9518
8960	0.9476
8980	0.9570
9000	0.9524
9020	0.9592
9040	0.9467
9060	0.9543
9081	0.9558
9100	0.9742
9121	0.9615
9140	0.9600
9161	0.9550
9180	0.9499
9201	0.9531
9220	0.9526
9241	0.9513
9260	0.9573
9280	0.9531
9300	0.9650
9320	0.9615
9340	0.9572
9361	0.9664
9380	0.9595
9400	0.9611
9420	0.9583
9440	0.9564
9460	0.9602
9480	0.9696
9500	0.9514
9520	0.9610
9540	0.9579
9560	0.9473
9581	0.9646
9601	0.9470
9621	0.9508
9641	0.9590
9661	0.9499
9680	0.9538
9701	0.9509
9720	0.9562
9741	0.9529
9760	0.9641
9781	0.9565
9800	0.9527
9821	0.9555
9840	0.9575
9860	0.9580
9880	0.9620
9901	0.9585
9920	0.9554
9940	0.9543
9960	0.9565
9980	0.9682
10000	0.9558
10020	0.9604
10040	0.9617
10060	0.9708
10081	0.9626
10100	0.9671
10121	0.9581
10140	0.9582
10161	0.9458
10180	0.9485
10201	0.9539
10220	0.9648
10241	0.9602
10260	0.9512
10281	0.9607
10300	0.9627
10321	0.9557
10340	0.9599
10361	0.9545
10380	0.9566
10400	0.9576
10420	0.9602
10440	0.9513
10460	0.9500
10480	0.9642
10500	0.9590
10520	0.9623
10540	0.9528
10560	0.9570
10581	0.9547
10600	0.9589
10621	0.9666
10640	0.9579
10661	0.9528
10680	0.9572
10701	0.9605
10720	0.9612
10741	0.9609
10760	0.9548
10781	0.9637
10800	0.9493
10821	0.9566
10840	0.9477
10860	0.9555
10880	0.9516
10901	0.9542
10920	0.9582
10940	0.9617
10960	0.9543
10981	0.9524
11000	0.9584
11020	0.9588
11040	0.9510
11060	0.9600
11081	0.9460
11100	0.9534
11121	0.9596
11140	0.9586
11161	0.9433
11180	0.9624
11201	0.9458
11220	0.9509
11241	0.9549
11260	0.9611
11281	0.9588
11300	0.9636
11320	0.9625
11340	0.9507
11360	0.9588
11380	0.9624
11400	0.9502
11420	0.9541
11440	0.9639
11460	0.9594
11480	0.9631
11500	0.9578
11521	0.9654
11540	0.9599
11560	0.9599
11581	0.9584
11601	0.9595
11621	0.9620
11640	0.9561
11661	0.9623
11680	0.9495
11701	0.9547
11720	0.9557
11741	0.9551
11760	0.9608
11781	0.9565
11800	0.9464
11821	0.9688
11840	0.9620
11861	0.9585
11880	0.9605
11900	0.9564
11920	0.9595
11940	0.9574
11960	0.9491
11980	0.9539
12000	0.9533
12020	0.9515
12040	0.9625
12060	0.9632
12081	0.9527
12100	0.9633
12121	0.9602
12140	0.9687
12161	0.9626
12180	0.9572
12201	0.9703
12220	0.9635
12241	0.9505
12260	0.9657
12281	0.9745
12300	0.9607
12321	0.9616
12340	0.9535
12360	0.9610
12380	0.9638
12401	0.9646
12420	0.9600
12440	0.9592
12460	0.9686
12480	0.9553
12500	0.9595
12520	0.9610
12540	0.9527
12560	0.9627
12581	0.9569
12600	0.9528
12621	0.9643
12640	0.9674
12661	0.9605
12680	0.9523
12701	0.9478
12720	0.9537
12741	0.9507
12760	0.9590
12781	0.9602
12800	0.9591
12821	0.9679
12840	0.9640
12861	0.9617
12880	0.9559
12901	0.9668
12920	0.9623
12941	0.9631
12960	0.9658
12980	0.9540
13000	0.9610
13020	0.9572
13040	0.9519
13060	0.9595
13081	0.9511
13100	0.9506
13121	0.9520
13140	0.9546
13161	0.9532
13180	0.9568
13201	0.9543
13220	0.9537
13241	0.9627
13260	0.9584
13281	0.9557
13300	0.9635
13321	0.9545
13340	0.9514
13361	0.9613
13380	0.9533
13400	0.9538
13420	0.9519
13441	0.9635
13460	0.9611
13480	0.9539
13500	0.9566
13520	0.9588
13540	0.9534
13560	0.9553
13581	0.9587
13600	0.9552
13621	0.9645
13640	0.9516
13661	0.9509
13680	0.9673
13701	0.9524
13720	0.9587
13741	0.9558
13760	0.9571
13781	0.9659
13800	0.9448
13821	0.9590
13840	0.9610
13861	0.9628
13880	0.9559
13901	0.9521
13920	0.9524
13940	0.9523
13960	0.9529
13980	0.9581
14000	0.9528
14020	0.9524
14040	0.9528
14060	0.9605
14081	0.9543
14100	0.9544
14121	0.9600
14140	0.9584
14161	0.9524
14180	0.9618
14201	0.9601
14220	0.9586
14241	0.9679
14260	0.9676
14281	0.9635
14300	0.9552
14321	0.9523
14340	0.9513
14361	0.9733
14380	0.9536
14401	0.9567
14420	0.9485
14440	0.9553
14460	0.9588
14480	0.9477
14500	0.9602
14520	0.9645
14540	0.9523
14560	0.9542
14581	0.9609
14600	0.9458
14621	0.9549
14640	0.9547
14661	0.9538
14680	0.9507
14701	0.9439
14720	0.9591
14741	0.9529
14760	0.9594
14781	0.9538
14800	0.9619
14821	0.9644
14840	0.9560
14861	0.9628
14880	0.9573
14901	0.9524
14920	0.9474
14940	0.9571
14960	0.9523
14980	0.9564
15000	0.9508
15021	0.9647
15040	0.9674
15061	0.9641
15081	0.9571
15100	0.9478
15121	0.9552
15140	0.9523
15161	0.9574
15180	0.9622
15201	0.9532
15220	0.9520
15241	0.9553
15260	0.9422
15281	0.9584
15300	0.9624
15321	0.9471
15340	0.9533
15361	0.9502
15380	0.9550
15401	0.9612
15420	0.9528
15440	0.9578
15460	0.9473
15480	0.9518
15500	0.9496
15520	0.9514
15540	0.9592
15561	0.9515
15581	0.9621
15600	0.9548
15621	0.9524
15640	0.9589
15661	0.9572
15680	0.9534
15701	0.9527
15720	0.9496
15741	0.9663
15760	0.9606
15781	0.9536
15800	0.9520
15821	0.9476
15840	0.9493
15861	0.9541
15880	0.9501
15900	0.9525
15920	0.9575
15940	0.9522
15960	0.9562
15980	0.9580
16000	0.9587
16020	0.9584
16040	0.9490
16060	0.9536
16081	0.9512
16100	0.9536
16121	0.9589
16140	0.9523
16161	0.9578
16180	0.9552
16201	0.9631
16220	0.9492
16241	0.9573
16260	0.9607
16281	0.9602
16300	0.9616
16321	0.9525
16340	0.9529
16361	0.9513
16380	0.9600
16400	0.9482
16420	0.9464
16440	0.9475
16460	0.9476
16480	0.9536
16500	0.9590
16520	0.9550
16540	0.9526
16560	0.9466
16581	0.9565
16600	0.9546
16621	0.9534
16640	0.9556
16661	0.9472
16680	0.9571
16701	0.9528
16720	0.9603
16741	0.9546
16760	0.9729
16781	0.9630
16800	0.9594
16821	0.9545
16840	0.9582
16861	0.9576
16880	0.9621
16901	0.9552
16920	0.9610
16941	0.9569
16960	0.9509
16980	0.9628
17000	0.9499
17020	0.9514
17040	0.9546
17060	0.9576
17081	0.9514
17100	0.9530
17121	0.9613
17140	0.9489
17161	0.9632
17180	0.9597
17201	0.9602
17220	0.9599
17241	0.9544
17260	0.9522
17281	0.9574
17300	0.9493
17321	0.9514
17340	0.9589
17361	0.9456
17380	0.9523
17401	0.9545
17420	0.9464
17440	0.9531
17460	0.9534
17481	0.9532
17500	0.9615
17520	0.9563
17540	0.9565
17560	0.9654
17581	0.9546
17600	0.9621
17621	0.9524
17640	0.9551
17661	0.9553
17680	0.9521
17701	0.9550
17720	0.9582
17741	0.9545
17760	0.9619
17781	0.9753
17800	0.9621
17821	0.9563
17840	0.9533
17861	0.9525
17880	0.9593
17901	0.9506
17920	0.9509
17941	0.9576
17960	0.9604
17980	0.9578
18000	0.9521
18020	0.9587
18040	0.9599
18060	0.9617
18081	0.9581
18100	0.9512
18121	0.9480
18140	0.9525
18161	0.9493
18180	0.9577
18201	0.9540
18220	0.9514
18241	0.9583
18260	0.9610
18281	0.9481
18300	0.9615
18321	0.9575
18340	0.9568
18361	0.9499
18380	0.9556
18401	0.9469
18420	0.9604
18440	0.9450
18460	0.9559
18480	0.9540
18500	0.9544
18520	0.9575
18540	0.9565
18560	0.9552
18581	0.9567
18600	0.9566
18621	0.9539
18640	0.9564
18661	0.9620
18680	0.9483
18701	0.9615
18720	0.9527
18741	0.9564
18760	0.9511
18781	0.9642
18800	0.9516
18821	0.9608
18840	0.9648
18861	0.9554
18880	0.9550
18901	0.9565
18920	0.9523
18941	0.9517
18960	0.9569
18981	0.9456
19000	0.9625
19020	0.9504
19040	0.9518
19060	0.9553
19081	0.9510
19100	0.9564
19121	0.9542
19140	0.9559
19161	0.9495
19180	0.9595
19201	0.9485
19220	0.9457
19241	0.9508
19260	0.9513
19281	0.9505
19300	0.9612
19321	0.9588
19340	0.9537
19361	0.9583
19380	0.9548
19401	0.9451
19420	0.9441
19441	0.9600
19460	0.9655
19480	0.9609
19500	0.9531
19520	0.9568
19540	0.9622
19560	0.9535
19581	0.9585
19600	0.9636
19621	0.9672
19640	0.9596
19661	0.9614
19680	0.9464
19701	0.9578
19720	0.9557
19741	0.9487
19760	0.9521
19781	0.9562
19800	0.9574
19821	0.9611
19840	0.9585
19860	0.9542
19880	0.9492
19901	0.9516
19920	0.9533
19940	0.9578
19960	0.9616
19980	0.9550
20000	0.9497
20020	0.9530
20040	0.9545
20060	0.9638
20081	0.9589
20100	0.9670
20121	0.9556
20140	0.9557
20161	0.9535
20180	0.9544
20201	0.9576
20220	0.9506
20241	0.9568
20260	0.9586
20281	0.9583
20300	0.9539
20321	0.9531
20340	0.9577
20361	0.9648
20380	0.9571
20401	0.9602
20420	0.9654
20441	0.9650
20460	0.9594
20480	0.9663
20500	0.9529
20520	0.9661
20540	0.9595
20560	0.9538
20581	0.9659
20600	0.9524
20621	0.9556
20640	0.9650
20661	0.9625
20680	0.9632
20701	0.9586
20720	0.9538
20741	0.9610
20760	0.9590
20781	0.9560
20800	0.9551
20821	0.9578
20840	0.9589
20861	0.9675
20880	0.9560
20901	0.9646
20920	0.9588
20940	0.9435
20960	0.9500
20980	0.9624
21000	0.9568
21020	0.9612
21040	0.9564
21060	0.9634
21081	0.9649
21100	0.9719
21121	0.9618
21140	0.9555
21161	0.9609
21180	0.9558
21201	0.9624
21220	0.9634
21241	0.9606
21260	0.9601
21281	0.9567
21300	0.9576
21321	0.9557
21340	0.9647
21361	0.9494
21380	0.9592
21401	0.9542
21420	0.9556
21441	0.9589
21460	0.9503
21480	0.9547
21500	0.9492
21520	0.9568
21540	0.9594
21560	0.9588
21581	0.9543
21600	0.9549
21621	0.9587
21640	0.9574
21661	0.9517
21680	0.9514
21701	0.9526
21720	0.9458
21741	0.9565
21760	0.9548
21781	0.9542
21800	0.9719
21821	0.9500
21840	0.9577
21861	0.9584
21880	0.9566
21901	0.9581
21920	0.9529
21940	0.9544
21960	0.9605
21980	0.9630
22000	0.9531
22020	0.9522
22040	0.9567
22060	0.9505
22081	0.9599
22100	0.9600
22121	0.9522
22140	0.9635
22161	0.9561
22180	0.9586
22201	0.9588
22220	0.9560
22241	0.9652
22260	0.9564
22281	0.9534
22300	0.9603
22321	0.9609
22340	0.9443
22361	0.9574
22380	0.9595
22401	0.9523
22420	0.9596
22441	0.9515
22460	0.9578
22480	0.9597
22500	0.9686
22520	0.9549
22540	0.9515
22560	0.9576
22581	0.9561
22600	0.9608
22621	0.9612
22640	0.9579
22661	0.9583
22680	0.9538
22701	0.9532
22720	0.9495
22741	0.9521
22760	0.9552
22781	0.9598
22800	0.9498
22821	0.9584
22840	0.9559
22860	0.9557
22880	0.9657
22900	0.9637
22920	0.9628
22940	0.9585
22960	0.9567
22980	0.9461
23000	0.9497
23020	0.9524
23040	0.9523
23060	0.9568
23081	0.9608
23100	0.9552
23121	0.9551
23140	0.9502
23161	0.9523
23180	0.9479
23201	0.9640
23220	0.9566
23241	0.9626
23260	0.9534
23281	0.9581
23300	0.9564
23321	0.9582
23340	0.9567
23361	0.9582
23380	0.9575
23401	0.9558
23420	0.9592
23440	0.9559
23460	0.9571
23480	0.9572
23500	0.9570
23520	0.9607
23540	0.9593
23560	0.9485
23581	0.9586
23600	0.9662
23621	0.9540
23640	0.9532
23661	0.9544
23681	0.9548
23701	0.9566
23720	0.9645
23741	0.9529
23760	0.9618
23781	0.9527
23800	0.9675
23821	0.9553
23840	0.9565
23861	0.9580
23880	0.9595
23901	0.9585
23920	0.9647
23940	0.9597
23960	0.9596
23980	0.9569
24000	0.9554
24020	0.9489
24040	0.9627
24060	0.9514
24081	0.9553
24100	0.9577
24121	0.9667
24140	0.9589
24161	0.9561
24180	0.9518
24201	0.9487
24220	0.9584
24241	0.9591
24260	0.9524
24281	0.9526
24300	0.9628
24321	0.9570
24340	0.9618
24361	0.9577
24380	0.9548
24401	0.9630
24420	0.9612
24440	0.9504
24460	0.9573
24480	0.9490
24500	0.9560
24520	0.9477
24540	0.9598
24560	0.9544
24581	0.9597
24600	0.9591
24621	0.9664
24640	0.9604
24661	0.9606
24680	0.9510
24701	0.9583
24720	0.9586
24741	0.9550
24760	0.9560
24781	0.9640
24800	0.9649
24821	0.9655
24840	0.9631
24861	0.9519
24880	0.9584
24900	0.9579
24920	0.9609
24941	0.9681
24960	0.9653
24980	0.9615
25000	0.9506
25020	0.9583
25040	0.9622
25060	0.9629
25081	0.9632
25100	0.9537
25121	0.9550
25140	0.9513
25161	0.9530
25180	0.9572
25201	0.9477
25220	0.9673
25241	0.9611
25260	0.9663
25281	0.9653
25300	0.9528
25321	0.9637
25340	0.9554
25361	0.9580
25380	0.9519
25401	0.9529
25420	0.9608
25440	0.9619
25460	0.9567
25480	0.9585
25500	0.9568
25520	0.9511
25540	0.9641
25560	0.9594
25581	0.9422
25600	0.9657
25621	0.9536
25640	0.9502
25661	0.9656
25680	0.9576
25701	0.9607
25720	0.9486
25741	0.9503
25760	0.9582
25781	0.9592
25800	0.9624
25821	0.9634
25840	0.9572
25861	0.9587
25880	0.9603
25901	0.9606
25920	0.9498
25940	0.9590
25960	0.9489
25981	0.9625
26000	0.9585
26021	0.9602
26040	0.9562
26061	0.9686
26081	0.9624
26100	0.9562
26121	0.9678
26140	0.9536
26161	0.9631
26180	0.9630
26201	0.9592
26220	0.9576
26241	0.9672
26260	0.9592
26281	0.9554
26300	0.9625
26321	0.9666
26340	0.9589
26361	0.9650
26380	0.9633
26401	0.9537
26420	0.9535
26441	0.9589
26460	0.9655
26481	0.9471
26500	0.9588
26520	0.9573
26540	0.9486
26560	0.9661
26581	0.9609
26600	0.9617
26621	0.9549
26640	0.9607
26661	0.9659
26680	0.9568
26701	0.9669
26720	0.9544
26741	0.9641
26760	0.9475
26781	0.9596
26800	0.9624
26821	0.9630
26840	0.9660
26861	0.9567
26880	0.9556
26901	0.9607
26920	0.9560
26940	0.9581
26960	0.9653
26980	0.9533
27000	0.9537
27020	0.9531
27040	0.9611
27060	0.9532
27081	0.9566
27100	0.9546
27121	0.9478
27140	0.9545
27161	0.9554
27180	0.9592
27201	0.9595
27220	0.9615
27241	0.9552
27260	0.9548
27281	0.9581
27300	0.9553
27321	0.9521
27340	0.9533
27361	0.9641
27380	0.9640
27401	0.9592
27420	0.9555
27440	0.9471
27460	0.9569
27481	0.9577
27500	0.9527
27520	0.9519
27540	0.9511
27560	0.9662
27581	0.9602
27600	0.9633
27621	0.9543
27640	0.9517
27661	0.9562
27680	0.9533
27701	0.9586
27720	0.9626
27741	0.9664
27760	0.9583
27781	0.9433
27800	0.9518
27821	0.9516
27840	0.9563
27861	0.9417
27880	0.9518
27900	0.9662
27920	0.9590
27940	0.9669
27960	0.9491
27980	0.9569
28000	0.9569
28020	0.9572
28040	0.9509
28060	0.9622
28081	0.9512
28100	0.9627
28121	0.9528
28140	0.9610
28161	0.9611
28180	0.9565
28201	0.9676
28220	0.9627
28241	0.9667
28260	0.9573
28281	0.9590
28300	0.9588
28321	0.9562
28340	0.9620
28361	0.9614
28380	0.9618
28400	0.9540
28420	0.9535
28440	0.9624
28460	0.9595
28480	0.9577
28500	0.9592
28520	0.9574
28540	0.9570
28560	0.9599
28581	0.9613
28600	0.9527
28621	0.9616
28640	0.9525
28661	0.9394
28680	0.9545
28701	0.9679
28720	0.9599
28741	0.9591
28760	0.9610
28781	0.9654
28800	0.9554
28821	0.9658
28840	0.9548
28861	0.9616
28880	0.9551
28901	0.9622
28920	0.9602
28940	0.9499
28960	0.9525
28980	0.9577
29000	0.9630
29020	0.9564
29040	0.9641
29060	0.9608
29081	0.9583
29100	0.9528
29121	0.9671
29140	0.9500
29161	0.9574
29180	0.9724
29201	0.9700
29220	0.9577
29241	0.9658
29260	0.9598
29281	0.9569
29300	0.9645
29321	0.9577
29340	0.9538
29361	0.9583
29380	0.9653
29401	0.9582
29420	0.9674
29441	0.9686
29460	0.9571
29480	0.9586
29500	0.9588
29520	0.9604
29540	0.9539
29560	0.9627
29581	0.9559
29600	0.9625
29621	0.9516
29640	0.9663
29661	0.9587
29680	0.9594
29701	0.9523
29720	0.9604
29741	0.9699
29760	0.9606
29781	0.9558
29800	0.9642
29821	0.9646
29840	0.9638
29861	0.9605
29880	0.9570
29901	0.9506
29920	0.9574
29940	0.9472
29960	0.9642
29981	0.9582
30000	0.9653
30020	0.9626
30040	0.9654
30060	0.9708
30081	0.9613
30100	0.9512
30121	0.9662
30140	0.9670
30161	0.9706
30180	0.9608
30201	0.9555
30220	0.9597
30241	0.9629
30260	0.9564
30281	0.9454
30300	0.9586
30321	0.9660
30340	0.9602
30361	0.9478
30380	0.9644
30401	0.9564
30420	0.9666
30441	0.9626
30460	0.9595
30480	0.9599
30500	0.9591
30520	0.9627
30540	0.9526
30560	0.9523
30581	0.9547
30600	0.9599
30621	0.9556
30640	0.9633
30661	0.9552
30680	0.9614
30701	0.9491
30720	0.9597
30741	0.9603
30760	0.9702
30781	0.9583
30800	0.9547
30821	0.9611
30840	0.9535
30861	0.9545
30880	0.9602
30901	0.9629
30920	0.9665
30941	0.9606
30960	0.9657
30980	0.9727
31000	0.9581
31020	0.9588
31040	0.9534
31060	0.9608
31081	0.9659
31100	0.9594
31121	0.9650
31140	0.9645
31161	0.9629
31180	0.9648
31201	0.9554
31220	0.9625
31241	0.9604
31260	0.9571
31281	0.9607
31300	0.9574
31321	0.9580
31340	0.9537
31361	0.9581
31380	0.9557
31401	0.9554
31420	0.9600
31440	0.9480
31460	0.9605
31481	0.9571
31500	0.9617
31521	0.9598
31540	0.9589
31560	0.9660
31581	0.9596
31600	0.9623
31621	0.9617
31640	0.9585
31661	0.9642
31680	0.9535
31701	0.9507
31720	0.9644
31741	0.9517
31760	0.9597
31781	0.9628
31800	0.9631
31821	0.9620
31840	0.9526
31861	0.9634
31880	0.9655
31901	0.9588
31920	0.9609
31940	0.9635
31960	0.9595
31981	0.9573
32000	0.9664
32021	0.9674
32040	0.9565
32060	0.9647
32081	0.9500
32100	0.9568
32121	0.9526
32140	0.9599
32161	0.9656
32180	0.9593
32201	0.9503
32220	0.9684
32241	0.9608
32260	0.9659
32281	0.9577
32300	0.9649
32321	0.9602
32340	0.9668
32361	0.9593
32380	0.9668
32401	0.9465
32420	0.9570
32441	0.9494
32460	0.9626
32481	0.9632
32500	0.9604
32520	0.9527
32540	0.9615
32560	0.9631
32581	0.9589
32600	0.9538
32621	0.9664
32640	0.9558
32661	0.9637
32680	0.9545
32701	0.9529
32720	0.9608
32741	0.9573
32760	0.9645
32781	0.9570
32800	0.9490
32821	0.9560
32840	0.9681
32861	0.9676
32880	0.9660
32901	0.9554
32920	0.9612
32941	0.9514
32960	0.9575
32981	0.9582
33000	0.9617
33020	0.9632
33040	0.9673
33060	0.9570
33081	0.9570
33100	0.9534
33121	0.9591
33140	0.9556
33161	0.9541
33180	0.9546
33201	0.9632
33220	0.9539
33241	0.9504
33260	0.9547
33281	0.9558
33300	0.9536
33321	0.9657
33340	0.9675
33361	0.9469
33380	0.9588
33401	0.9614
33420	0.9523
33441	0.9546
33460	0.9478
33480	0.9590
33500	0.9542
33520	0.9610
33540	0.9484
33560	0.9582
33581	0.9568
33600	0.9498
33621	0.9590
33640	0.9557
33661	0.9614
33680	0.9520
33701	0.9651
33720	0.9552
33741	0.9583
33760	0.9579
33781	0.9688
33800	0.9524
33821	0.9544
33840	0.9492
33861	0.9628
33880	0.9581
33901	0.9617
33920	0.9518
33941	0.9620
33960	0.9643
33981	0.9640
34000	0.9563
34021	0.9644
34040	0.9584
34060	0.9666
34081	0.9680
34100	0.9623
34121	0.9538
34140	0.9601
34161	0.9644
34180	0.9595
34201	0.9624
34220	0.9625
34241	0.9579
34260	0.9640
34281	0.9655
34300	0.9590
34321	0.9534
34340	0.9562
34361	0.9574
34380	0.9723
34401	0.9563
34420	0.9658
34441	0.9641
34460	0.9546
34480	0.9644
34500	0.9661
34520	0.9587
34540	0.9626
34560	0.9553
34581	0.9524
34600	0.9583
34621	0.9543
34640	0.9628
34661	0.9603
34680	0.9663
34701	0.9605
34720	0.9592
34741	0.9667
34760	0.9599
34781	0.9666
34800	0.9568
34821	0.9649
34840	0.9551
34861	0.9562
34880	0.9606
34901	0.9607
34920	0.9595
34941	0.9604
34960	0.9563
34981	0.9505
35000	0.9602
35020	0.9443
35040	0.9564
35060	0.9575
35081	0.9543
35100	0.9463
35121	0.9563
35140	0.9526
35161	0.9540
35180	0.9590
35201	0.9601
35220	0.9449
35241	0.9556
35260	0.9538
35281	0.9561
35300	0.9504
35321	0.9503
35340	0.9547
35361	0.9515
35380	0.9561
35401	0.9538
35420	0.9517
35440	0.9587
35460	0.9565
35480	0.9574
35500	0.9546
35520	0.9536
35540	0.9644
35560	0.9568
35581	0.9549
35600	0.9636
35621	0.9570
35640	0.9602
35661	0.9538
35680	0.9556
35701	0.9528
35720	0.9568
35741	0.9640
35760	0.9506
35781	0.9569
35800	0.9569
35821	0.9589
35840	0.9592
35861	0.9573
35880	0.9509
35901	0.9446
35920	0.9564
35941	0.9570
35960	0.9619
35980	0.9457
36000	0.9607
36020	0.9505
36040	0.9575
36060	0.9607
36081	0.9564
36100	0.9588
36121	0.9554
36140	0.9527
36161	0.9588
36180	0.9600
36201	0.9533
36220	0.9499
36241	0.9554
36260	0.9494
36281	0.9547
36300	0.9515
36321	0.9573
36340	0.9575
36361	0.9594
36380	0.9525
36401	0.9607
36420	0.9485
36441	0.9623
36460	0.9541
36481	0.9569
36500	0.9532
36520	0.9585
36540	0.9558
36560	0.9711
36581	0.9560
36600	0.9621
36621	0.9633
36640	0.9668
36661	0.9609
36680	0.9469
36701	0.9538
36720	0.9500
36741	0.9537
36760	0.9676
36781	0.9632
36800	0.9617
36821	0.9663
36840	0.9522
36861	0.9569
36880	0.9534
36901	0.9628
36920	0.9496
36940	0.9605
36960	0.9622
36981	0.9539
37000	0.9465
37020	0.9633
37040	0.9578
37060	0.9495
37081	0.9568
37100	0.9522
37121	0.9510
37140	0.9528
37161	0.9651
37180	0.9572
37201	0.9567
37220	0.9592
37241	0.9585
37260	0.9477
37281	0.9560
37300	0.9550
37321	0.9529
37340	0.9580
37361	0.9531
37380	0.9560
37401	0.9543
37420	0.9509
37440	0.9471
37460	0.9504
37481	0.9476
37500	0.9531
37520	0.9610
37540	0.9596
37560	0.9617
37581	0.9607
37600	0.9555
37621	0.9569
37640	0.9464
37661	0.9574
37680	0.9561
37701	0.9553
37720	0.9542
37741	0.9566
37760	0.9531
37781	0.9552
37800	0.9641
37821	0.9578
37840	0.9539
37861	0.9601
37880	0.9572
37901	0.9538
37920	0.9558
37941	0.9539
37960	0.9598
37981	0.9562
38000	0.9471
38021	0.9551
38040	0.9609
38060	0.9594
38081	0.9588
38100	0.9586
38121	0.9586
38140	0.9503
38161	0.9575
38180	0.9580
38201	0.9543
38220	0.9587
38241	0.9506
38260	0.9482
38281	0.9628
38300	0.9460
38321	0.9614
38340	0.9529
38361	0.9596
38380	0.9567
38401	0.9604
38420	0.9530
38440	0.9595
38460	0.9561
38481	0.9615
38500	0.9584
38520	0.9539
38540	0.9520
38560	0.9576
38581	0.9547
38600	0.9613
38621	0.9701
38640	0.9590
38661	0.9701
38680	0.9627
38701	0.9692
38720	0.9584
38741	0.9556
38760	0.9533
38781	0.9620
38800	0.9532
38821	0.9582
38840	0.9565
38861	0.9632
38880	0.9591
38901	0.9598
38920	0.9592
38941	0.9589
38960	0.9537
38981	0.9587
39000	0.9630
39020	0.9620
39040	0.9593
39060	0.9640
39081	0.9598
39100	0.9558
39121	0.9541
39140	0.9547
39161	0.9569
39180	0.9554
39201	0.9591
39220	0.9636
39241	0.9514
39260	0.9572
39281	0.9523
39300	0.9629
39321	0.9504
39340	0.9480
39361	0.9551
39380	0.9653
39401	0.9581
39420	0.9574
39441	0.9502
39460	0.9522
39480	0.9543
39500	0.9412
39520	0.9531
39540	0.9596
39560	0.9552
39581	0.9501
39600	0.9542
39621	0.9498
39641	0.9571
39661	0.9524
39680	0.9561
39701	0.9557
39721	0.9594
39741	0.9496
39760	0.9608
39781	0.9520
39800	0.9561
39821	0.9565
39840	0.9546
39861	0.9575
39880	0.9617
39901	0.9566
39920	0.9671
39940	0.9624
39960	0.9533
39981	0.9594
[truncated: 12,996 more rows]
