# Supplementary material for: Skewed Brownian Fluctuations in Single-Molecule Magnetic Tweezers
Source: PLoS One. 2014 Sep 29;9(9):e108271. doi: 10.1371/journal.pone.0108271 (PMC4180755; doi:10.1371/journal.pone.0108271)
Supplement: Fig Data S1 — (ZIP) [file pone.0108271.s006.zip › fig_data/fig4_positive_skew_data.csv]

Time (milliseconds)	Extension/Lc
0	0.2037
19	0.2096
40	0.1957
59	0.2158
80	0.1902
99	0.1736
120	0.1797
139	0.2036
160	0.2272
179	0.2560
200	0.2294
219	0.2228
240	0.2538
259	0.2429
279	0.2346
299	0.2467
319	0.2592
339	0.2478
359	0.2649
379	0.2661
399	0.2802
419	0.2739
439	0.2612
460	0.2952
479	0.2951
500	0.2887
519	0.2952
540	0.3034
559	0.3179
580	0.3185
599	0.3171
620	0.2968
639	0.3205
660	0.3345
679	0.3406
699	0.3122
719	0.2929
739	0.2739
759	0.3009
779	0.3280
799	0.3776
819	0.3918
839	0.3850
859	0.4280
879	0.4178
899	0.3483
919	0.3514
939	0.3762
960	0.3847
979	0.3776
1000	0.3479
1019	0.3755
1040	0.4059
1059	0.4135
1080	0.3706
1099	0.3587
1120	0.3384
1139	0.3418
1160	0.3490
1179	0.3019
1200	0.3292
1219	0.3417
1239	0.3366
1259	0.3250
1279	0.3357
1299	0.3292
1319	0.3369
1339	0.3591
1359	0.3536
1379	0.3679
1399	0.3456
1419	0.3752
1439	0.3663
1460	0.3913
1479	0.3967
1500	0.4075
1519	0.4196
1540	0.4127
1559	0.4018
1580	0.4028
1599	0.3539
1620	0.3341
1639	0.3137
1660	0.2904
1679	0.2864
1700	0.2915
1719	0.2772
1740	0.2917
1759	0.2711
1779	0.2469
1799	0.2512
1819	0.2276
1839	0.2525
1859	0.2449
1879	0.2445
1899	0.2524
1919	0.2636
1939	0.2550
1960	0.2386
1979	0.2453
2000	0.2368
2019	0.2213
2040	0.1881
2059	0.1864
2080	0.1864
2099	0.1814
2120	0.2025
2139	0.2257
2160	0.2228
2179	0.2072
2200	0.2062
2219	0.2599
2239	0.2740
2259	0.2911
2279	0.2747
2299	0.2720
2319	0.2625
2339	0.2440
2359	0.2418
2379	0.2452
2399	0.2116
2419	0.1599
2439	0.1580
2460	0.1903
2479	0.1977
2500	0.2050
2519	0.1918
2540	0.1671
2559	0.1413
2580	0.1417
2599	0.1133
2620	0.1092
2639	0.1163
2660	0.1047
2679	0.1115
2700	0.1189
2719	0.1119
2739	0.1534
2759	0.1473
2779	0.1296
2799	0.1338
2819	0.1303
2839	0.1205
2859	0.1066
2879	0.1248
2899	0.1227
2919	0.1169
2939	0.1338
2960	0.1629
2979	0.1350
3000	0.1688
3019	0.1812
3040	0.2196
3059	0.2521
3080	0.2548
3099	0.2646
3120	0.2630
3139	0.2495
3160	0.2347
3179	0.2544
3199	0.2371
3219	0.2591
3239	0.2610
3259	0.2400
3280	0.2581
3299	0.2596
3319	0.2703
3339	0.2791
3359	0.2544
3379	0.2358
3399	0.2327
3419	0.2463
3439	0.2001
3460	0.1882
3479	0.2075
3500	0.2069
3519	0.2326
3540	0.2303
3559	0.2460
3580	0.2394
3599	0.2582
3620	0.2474
3639	0.2642
3660	0.2541
3679	0.2333
3700	0.2690
3719	0.2551
3740	0.2400
3759	0.2219
3780	0.2065
3799	0.2075
3819	0.2363
3839	0.2597
3859	0.2559
3879	0.2334
3899	0.2195
3919	0.2289
3939	0.2419
3960	0.2529
3979	0.2615
4000	0.2472
4019	0.2396
4040	0.2328
4059	0.2443
4080	0.2528
4099	0.2354
4120	0.2255
4139	0.2046
4160	0.1976
4179	0.1861
4200	0.1884
4219	0.2019
4240	0.2277
4259	0.2155
4279	0.1855
4299	0.1591
4320	0.1573
4339	0.1595
4359	0.1570
4379	0.1470
4399	0.1548
4419	0.1586
4439	0.1754
4460	0.1714
4479	0.1281
4500	0.1544
4519	0.1571
4540	0.1759
4559	0.1762
4580	0.1818
4599	0.1673
4620	0.1606
4639	0.1775
4660	0.1768
4679	0.1536
4700	0.1722
4719	0.2039
4740	0.2504
4759	0.2498
4779	0.2634
4799	0.2779
4819	0.2756
4839	0.2830
4859	0.2830
4879	0.2934
4899	0.2740
4919	0.2788
4939	0.2632
4960	0.2204
4979	0.2639
5000	0.2656
5019	0.2470
5040	0.2350
5059	0.2329
5080	0.2309
5099	0.2364
5120	0.2226
5139	0.2289
5160	0.2110
5179	0.2314
5200	0.2475
5219	0.2272
5239	0.2182
5259	0.1895
5279	0.1807
5299	0.1685
5319	0.1418
5339	0.1341
5359	0.1611
5379	0.1639
5399	0.1625
5419	0.1501
5439	0.1608
5460	0.1604
5479	0.1715
5500	0.1874
5519	0.2122
5540	0.2218
5559	0.2674
5580	0.2904
5599	0.2923
5620	0.2764
5639	0.2745
5660	0.2580
5679	0.2671
5700	0.2481
5719	0.2482
5739	0.2606
5759	0.2685
5779	0.2838
5799	0.3184
5819	0.3409
5839	0.3302
5859	0.3734
5879	0.4059
5899	0.3867
5919	0.3856
5939	0.4006
5960	0.3816
5979	0.3901
6000	0.3860
6019	0.3895
6040	0.3728
6059	0.3917
6080	0.3762
6099	0.3694
6120	0.3787
6139	0.3615
6160	0.3387
6179	0.3546
6200	0.3648
6219	0.3485
6239	0.3661
6259	0.3848
6279	0.4035
6299	0.4023
6319	0.3862
6339	0.3575
6359	0.3522
6379	0.3186
6399	0.3050
6419	0.2499
6439	0.2413
6460	0.2640
6479	0.2688
6500	0.2606
6519	0.2630
6540	0.2102
6559	0.1925
6580	0.2250
6599	0.2465
6620	0.2770
6639	0.3012
6660	0.3243
6679	0.2937
6700	0.2754
6719	0.2763
6739	0.3114
6759	0.3241
6780	0.3148
6799	0.2834
6820	0.3046
6839	0.2849
6859	0.2745
6879	0.2579
6899	0.2508
6919	0.2741
6939	0.2464
6960	0.2444
6980	0.2455
7000	0.2351
7019	0.2423
7040	0.2132
7059	0.2346
7080	0.2577
7099	0.2374
7120	0.2297
7139	0.2025
7160	0.2192
7179	0.2057
7200	0.2155
7219	0.1969
7239	0.2467
7259	0.2502
7279	0.2801
7299	0.3119
7319	0.3318
7339	0.3719
7359	0.3455
7379	0.3165
7399	0.3321
7419	0.3061
7440	0.3067
7460	0.3032
7479	0.2909
7500	0.3107
7519	0.3262
7540	0.3192
7559	0.3243
7580	0.3013
7599	0.2987
7620	0.3077
7639	0.2641
7660	0.2184
7679	0.2175
7700	0.2126
7719	0.1952
7740	0.2030
7759	0.1927
7779	0.2173
7799	0.2266
7819	0.2137
7839	0.1997
7859	0.1649
7879	0.1751
7899	0.1747
7919	0.1695
7939	0.1614
7960	0.1457
7979	0.1769
8000	0.1852
8019	0.1679
8040	0.1336
8059	0.1328
8080	0.1439
8099	0.1000
8120	0.0844
8139	0.0789
8160	0.0661
8179	0.0908
8199	0.1080
8219	0.1284
8239	0.1297
8259	0.1100
8280	0.1059
8299	0.1337
8319	0.1261
8339	0.1636
8359	0.1931
8379	0.1536
8399	0.1601
8419	0.1365
8439	0.1457
8460	0.1529
8479	0.2229
8500	0.2314
8519	0.2295
8540	0.2569
8559	0.2874
8580	0.2868
8599	0.3195
8620	0.3307
8639	0.3372
8660	0.3070
8679	0.3104
8700	0.3059
8719	0.3182
8740	0.3213
8759	0.3099
8780	0.3223
8799	0.3127
8820	0.2964
8839	0.2711
8860	0.2592
8879	0.2925
8900	0.2915
8919	0.3022
8939	0.2712
8960	0.2733
8979	0.2624
9000	0.2509
9019	0.2726
9040	0.2768
9059	0.2778
9080	0.2926
9099	0.3001
9120	0.2930
9139	0.2749
9160	0.3073
9179	0.3437
9200	0.3108
9219	0.3148
9239	0.3009
9259	0.3589
9279	0.3570
9299	0.3367
9319	0.3602
9339	0.3476
9359	0.3380
9379	0.3375
9399	0.3314
9419	0.3367
9439	0.3178
9460	0.3114
9479	0.3213
9500	0.3393
9519	0.3631
9540	0.3555
9559	0.3242
9580	0.3056
9599	0.2708
9620	0.2757
9639	0.2797
9660	0.2792
9679	0.2669
9700	0.2565
9719	0.2468
9740	0.2526
9759	0.2528
9780	0.2542
9799	0.2412
9819	0.2302
9839	0.2500
9859	0.2418
9879	0.1830
9899	0.1785
9919	0.1984
9939	0.2019
9960	0.2340
9979	0.2497
10000	0.2251
10019	0.1991
10040	0.2106
10059	0.1895
10080	0.1852
10099	0.1725
10120	0.1844
10139	0.2395
10160	0.2267
10179	0.2467
10200	0.2512
10219	0.2425
10239	0.2421
10259	0.2720
10279	0.2484
10299	0.2418
10319	0.2119
10339	0.2300
10359	0.2358
10379	0.2810
10399	0.2779
10419	0.2782
10439	0.2895
10460	0.2872
10479	0.3038
10500	0.2900
10519	0.2770
10540	0.2875
10559	0.2984
10580	0.2761
10599	0.2753
10620	0.3056
10639	0.3174
10660	0.3215
10679	0.3250
10700	0.3350
10719	0.3180
10739	0.2887
10759	0.2753
10780	0.3024
10799	0.2822
10820	0.2561
10839	0.2537
10860	0.2433
10879	0.2315
10900	0.2849
10919	0.2623
10939	0.2647
10960	0.2927
10979	0.2822
11000	0.2773
11019	0.3035
11040	0.2948
11059	0.2987
11080	0.3351
11099	0.3250
11120	0.3326
11139	0.3234
11160	0.3250
11179	0.3270
11200	0.3209
11219	0.3243
11240	0.3210
11259	0.2887
11280	0.2233
11299	0.2057
11319	0.2208
11339	0.2256
11359	0.2091
11379	0.2216
11399	0.2404
11419	0.2265
11439	0.2444
11460	0.2317
11479	0.2480
11500	0.2483
11519	0.2534
11540	0.1941
11559	0.1473
11580	0.1775
11599	0.2121
11620	0.1863
11639	0.1998
11660	0.1769
11679	0.1728
11700	0.2175
11719	0.2343
11739	0.2606
11759	0.2703
11779	0.2515
11799	0.2573
11820	0.2819
11839	0.2999
11859	0.2638
11879	0.2382
11899	0.2816
11919	0.2911
11939	0.2856
11960	0.3071
11979	0.3068
12000	0.2968
12019	0.2525
12040	0.2534
12059	0.2318
12080	0.2047
12099	0.1397
12120	0.1464
12139	0.1991
12160	0.2111
12179	0.2038
12200	0.1721
12219	0.2140
12240	0.1779
12259	0.1540
12280	0.1686
12299	0.1868
12319	0.1919
12339	0.1872
12359	0.1954
12379	0.1991
12399	0.2141
12419	0.2309
12439	0.2432
12460	0.2585
12479	0.2249
12500	0.1905
12519	0.2051
12540	0.2165
12559	0.2404
12580	0.2465
12599	0.2465
12620	0.2960
12639	0.2822
12660	0.2657
12679	0.2299
12700	0.2330
12719	0.2426
12740	0.2402
12759	0.2631
12779	0.2515
12799	0.3035
12819	0.2969
12839	0.2739
12859	0.2891
12879	0.3033
12899	0.2805
12919	0.2710
12939	0.3033
12960	0.2924
12979	0.3018
13000	0.3529
13019	0.3881
13040	0.4054
13059	0.4263
13080	0.4067
13099	0.3655
13120	0.3523
13139	0.3675
13160	0.3724
13179	0.3835
13199	0.3734
13219	0.3857
13240	0.3916
13259	0.3969
13279	0.3927
13299	0.3581
13319	0.3913
13339	0.4167
13360	0.4105
13379	0.4089
13400	0.3886
13419	0.4096
13439	0.3970
13460	0.4041
13479	0.4173
13500	0.3897
13519	0.3453
13540	0.3111
13559	0.3758
13580	0.3782
13599	0.3458
13620	0.3100
13639	0.3002
13660	0.2566
13679	0.2800
13700	0.2407
13719	0.2166
13740	0.2218
13759	0.2240
13780	0.2511
13799	0.2513
13819	0.2505
13839	0.2395
13859	0.2113
13879	0.2089
13899	0.2144
13919	0.2003
13939	0.1960
13960	0.1582
13979	0.1643
14000	0.1594
14019	0.1455
14040	0.1488
14059	0.1241
14080	0.1402
14099	0.1362
14120	0.1184
14139	0.1134
14160	0.1039
14179	0.1213
14200	0.1354
14219	0.1341
14240	0.1149
14259	0.1289
14280	0.1259
14299	0.1402
14319	0.1396
14339	0.1426
14360	0.1590
14379	0.1576
14399	0.1587
14419	0.1292
14439	0.1295
14460	0.1149
14479	0.1129
14500	0.1251
14519	0.1535
14540	0.1632
14559	0.1472
14580	0.1404
14599	0.1178
14620	0.1459
14639	0.1587
14660	0.1651
14679	0.1815
14700	0.2341
14719	0.2548
14739	0.2545
14759	0.2226
14779	0.2019
14799	0.2193
14820	0.1994
14839	0.2314
14859	0.2533
14879	0.2535
14899	0.2343
14919	0.2638
14939	0.2779
14960	0.2867
14979	0.2714
15000	0.2873
15019	0.2771
15040	0.2204
15059	0.2199
15080	0.2258
15099	0.2549
15120	0.2551
15139	0.2247
15160	0.1859
15179	0.1951
15200	0.2048
15219	0.2347
15240	0.2081
15259	0.1991
15279	0.1984
15299	0.1811
15320	0.2192
15339	0.2067
15359	0.2370
15379	0.2458
15399	0.2196
15419	0.2092
15439	0.2424
15460	0.2631
15479	0.2590
15500	0.2441
15519	0.2342
15540	0.2172
15559	0.2122
15580	0.2168
15599	0.1945
15620	0.1843
15639	0.1947
15660	0.2028
15679	0.1932
15700	0.1834
15719	0.1819
15739	0.1612
15759	0.1560
15779	0.1706
15799	0.1595
15819	0.1854
15839	0.2264
15859	0.2243
15879	0.2098
15899	0.2017
15919	0.2086
15939	0.2135
15960	0.2257
15979	0.2266
16000	0.2164
16019	0.2353
16040	0.2351
16059	0.2478
16080	0.2131
16099	0.1810
16120	0.2115
16139	0.2158
16160	0.2051
16179	0.2257
16200	0.2282
16219	0.1930
16240	0.1991
16259	0.1844
16279	0.1729
16299	0.1834
16319	0.1931
16339	0.2017
16360	0.1863
16379	0.1471
16399	0.1782
16419	0.1859
16439	0.1749
16460	0.1555
16479	0.1823
16500	0.1786
16519	0.1688
16540	0.1478
16559	0.1416
16580	0.1383
16599	0.1489
16620	0.1499
16639	0.1291
16660	0.1420
16679	0.1552
16700	0.1447
16719	0.1684
16740	0.1782
16759	0.1614
16779	0.1636
16799	0.1610
16819	0.1766
16839	0.1703
16859	0.1644
16879	0.1883
16899	0.2126
16919	0.1855
16939	0.2252
16960	0.2225
16979	0.2079
17000	0.1959
17019	0.1830
17040	0.2071
17059	0.2364
17080	0.1888
17099	0.1884
17120	0.2138
17139	0.2175
17160	0.2199
17179	0.2150
17200	0.2190
17219	0.2099
17240	0.2091
17259	0.2248
17280	0.1990
17299	0.1735
17319	0.1675
17339	0.1726
17359	0.1548
17379	0.1515
17399	0.1566
17419	0.1329
17439	0.1462
17460	0.1877
17479	0.1880
17500	0.1626
17519	0.1497
17540	0.1411
17559	0.1744
17580	0.1982
17599	0.2069
17620	0.2171
17639	0.2525
17660	0.2504
17679	0.2806
17700	0.2833
17719	0.2740
17740	0.2900
17759	0.2882
17779	0.2556
17799	0.2581
17819	0.2453
17839	0.2396
17860	0.2341
17879	0.1642
17899	0.1985
17919	0.2003
17939	0.1740
17960	0.1584
17979	0.1563
18000	0.1180
18019	0.1449
18040	0.1631
18059	0.1780
18080	0.1854
18099	0.1595
18120	0.1933
18139	0.2060
18160	0.2029
18179	0.1850
18200	0.1972
18219	0.2016
18240	0.1661
18259	0.1681
18280	0.1595
18299	0.1628
18319	0.1553
18339	0.1858
18359	0.1951
18379	0.1781
18399	0.1800
18419	0.2036
18439	0.2366
18460	0.2454
18479	0.2802
18500	0.2717
18519	0.2632
18540	0.2741
18559	0.2909
18580	0.2785
18599	0.2822
18620	0.2797
18639	0.2737
18660	0.2684
18679	0.2367
18700	0.2171
18719	0.2068
18740	0.2200
18759	0.2087
18779	0.2373
18799	0.2313
18819	0.2174
18839	0.1936
18859	0.1844
18879	0.2253
18899	0.2398
18919	0.2344
18939	0.2370
18960	0.2868
18979	0.2769
19000	0.2442
19019	0.2552
19040	0.2399
19059	0.2405
19080	0.2065
19099	0.2149
19120	0.1912
19139	0.1775
19160	0.1819
19179	0.1675
19200	0.1607
19219	0.1329
19240	0.1467
19259	0.1767
19280	0.1756
19299	0.1778
19319	0.1821
19339	0.1864
19359	0.2008
19379	0.2334
19399	0.2304
19419	0.2276
19439	0.2229
19460	0.2392
19479	0.2438
19500	0.2400
19519	0.2512
19540	0.2411
19559	0.2070
19580	0.1969
19599	0.1922
19620	0.2052
19639	0.1928
19660	0.1862
19679	0.1905
19700	0.1953
19719	0.1710
19739	0.1836
19759	0.1659
19779	0.1820
19799	0.1953
19819	0.1883
19839	0.1484
19859	0.1780
19879	0.1891
19899	0.1653
19919	0.1991
19939	0.1933
19960	0.1572
19979	0.1576
20000	0.1455
20019	0.1481
20040	0.1260
20059	0.1233
20080	0.1504
20099	0.1408
20120	0.1479
20139	0.1845
20160	0.1788
20179	0.1965
20200	0.1938
20219	0.1735
20240	0.1786
20259	0.1900
20279	0.1821
20299	0.1835
20319	0.2053
20339	0.2287
20359	0.2406
20379	0.2191
20399	0.2332
20419	0.2409
20439	0.2097
20460	0.2052
20479	0.1978
20500	0.1703
20519	0.1663
20540	0.1497
20559	0.1384
20580	0.1387
20599	0.1301
20620	0.1296
20639	0.1327
20660	0.1397
20679	0.1444
20700	0.1367
20719	0.1610
20740	0.1509
20759	0.1468
20780	0.1334
20799	0.1441
20820	0.1549
20839	0.1587
20859	0.1574
20879	0.1523
20899	0.1676
20919	0.1397
20939	0.1581
20960	0.1575
20979	0.1790
21000	0.1704
21019	0.1353
21040	0.1083
21059	0.1498
21080	0.1617
21099	0.1931
21120	0.1933
21139	0.1705
21160	0.1753
21179	0.1818
21200	0.2225
21219	0.2345
21240	0.2403
21259	0.2389
21279	0.2017
21299	0.1881
21319	0.1975
21339	0.2137
21360	0.1926
21379	0.1867
21399	0.1812
21419	0.1868
21439	0.1943
21460	0.1982
21479	0.2127
21500	0.2003
21519	0.2042
21540	0.2220
21559	0.2405
21580	0.2854
21599	0.2946
21620	0.2932
21639	0.3040
21660	0.2972
21679	0.2873
21700	0.2969
21719	0.2924
21739	0.2883
21759	0.2840
21780	0.2665
21799	0.2625
21820	0.2735
21839	0.2540
21859	0.2420
21879	0.2400
21899	0.1931
21919	0.1803
21939	0.1848
21960	0.1391
21979	0.1197
22000	0.1227
22019	0.0850
22040	0.0964
22059	0.0990
22080	0.1046
22099	0.1040
22120	0.1191
22139	0.1493
22160	0.1730
22179	0.1767
22200	0.1290
22219	0.1447
22240	0.1314
22259	0.1466
22280	0.1276
22299	0.1458
22319	0.1476
22339	0.1395
22360	0.1559
22379	0.1559
22399	0.1758
22419	0.1890
22439	0.1856
22460	0.1679
22479	0.1490
22500	0.1969
22519	0.1979
22540	0.1768
22559	0.1931
22580	0.2329
22599	0.2394
22620	0.2850
22639	0.3186
22660	0.3141
22679	0.3181
22700	0.3281
22719	0.3009
22740	0.2874
22759	0.2485
22780	0.2354
22799	0.2325
22820	0.2239
22839	0.2061
22859	0.2322
22879	0.2231
22899	0.2325
22919	0.2380
22939	0.2491
22960	0.2480
22979	0.2419
23000	0.2407
23019	0.2245
23040	0.2256
23059	0.2218
23080	0.1881
23099	0.2186
23120	0.2282
23139	0.2385
23160	0.2253
23179	0.2059
23200	0.1783
23219	0.1812
23240	0.1929
23259	0.1730
23279	0.1949
23299	0.1393
23319	0.1143
23339	0.1247
23359	0.1184
23379	0.1090
23399	0.0827
23419	0.1255
23439	0.1032
23460	0.0752
23479	0.1277
23500	0.1256
23519	0.0815
23540	0.1042
23559	0.1287
23580	0.1889
23599	0.1538
23620	0.1713
23639	0.1934
23660	0.2047
23679	0.2154
23700	0.2017
23719	0.2240
23740	0.2263
23759	0.2331
23779	0.2334
23799	0.2303
23819	0.2174
23839	0.2405
23860	0.2309
23879	0.2424
23899	0.2658
23919	0.2503
23939	0.2380
23960	0.2499
23979	0.2864
24000	0.3006
24019	0.2666
24040	0.2493
24059	0.2290
24080	0.2334
24099	0.1995
24120	0.1647
24139	0.1723
24160	0.2017
24179	0.2203
24200	0.2350
24219	0.2373
24239	0.2438
24259	0.2601
24279	0.2677
24299	0.2617
24319	0.2545
24339	0.2744
24359	0.2544
24379	0.2790
24399	0.2730
24419	0.2594
24439	0.2561
24460	0.2296
24479	0.2129
24500	0.2009
24519	0.1857
24540	0.1725
24559	0.1604
24580	0.1901
24599	0.1830
24620	0.2140
24639	0.1938
24660	0.1834
24679	0.2006
24700	0.1579
24719	0.1791
24740	0.1957
24759	0.2391
24779	0.2243
24799	0.2478
24819	0.2470
24839	0.2419
24859	0.2373
24879	0.2389
24899	0.2669
24919	0.2636
24939	0.2371
24960	0.2319
24979	0.2218
25000	0.2242
25019	0.2245
25040	0.2330
25059	0.2257
25080	0.2308
25099	0.2171
25120	0.2239
25139	0.2445
25160	0.2542
25179	0.2527
25200	0.2449
25219	0.2587
25240	0.2388
25259	0.2445
25280	0.2403
25299	0.2275
25319	0.2376
25339	0.2179
25359	0.1958
25379	0.1818
25399	0.1890
25419	0.1748
25439	0.1880
25460	0.1805
25479	0.1644
25500	0.1382
25519	0.1249
25540	0.1335
25559	0.1412
25580	0.1462
25599	0.1243
25620	0.1452
25639	0.1522
25660	0.1887
25679	0.1697
25700	0.1808
25719	0.1620
25740	0.1879
25759	0.2101
25780	0.2114
25799	0.1808
25820	0.1851
25839	0.1676
25859	0.1732
25879	0.1887
25899	0.1802
25919	0.1747
25939	0.1920
25960	0.1857
25979	0.1292
26000	0.1374
26019	0.1594
26040	0.1983
26059	0.1878
26080	0.1553
26099	0.1456
26120	0.1569
26139	0.1629
26160	0.1248
26179	0.1497
26200	0.1465
26219	0.1612
26240	0.1869
26259	0.1661
26279	0.1745
26299	0.1641
26319	0.2046
26339	0.2127
26359	0.2051
26379	0.2148
26399	0.2228
26419	0.2068
26439	0.2052
26460	0.2245
26479	0.2122
26500	0.2123
26519	0.2284
26540	0.2205
26559	0.2590
26580	0.2837
26599	0.2747
26620	0.2684
26639	0.2287
26660	0.2180
26679	0.2098
26700	0.2016
26719	0.2244
26740	0.2346
26759	0.2486
26780	0.2294
26799	0.2122
26819	0.2064
26839	0.1954
26859	0.2204
26879	0.2386
26900	0.2423
26919	0.2238
26939	0.2345
26960	0.2204
26979	0.2260
27000	0.2490
27019	0.2600
27040	0.2648
27059	0.2473
27080	0.2212
27099	0.2160
27120	0.2152
27139	0.2073
27160	0.2468
27179	0.2256
27200	0.1950
27219	0.1982
27240	0.2153
27259	0.2218
27280	0.1996
27299	0.1895
27320	0.1932
27339	0.1875
27359	0.1716
27379	0.1866
27399	0.1814
27419	0.1700
27439	0.1901
27460	0.2040
27479	0.2022
27500	0.1864
27519	0.1610
27540	0.1762
27559	0.2000
27580	0.2114
27599	0.1945
27620	0.1665
27639	0.1798
27660	0.2015
27679	0.1972
27700	0.2244
27719	0.2528
27740	0.2738
27759	0.2496
27780	0.2441
27799	0.2514
27820	0.2367
27839	0.2515
27859	0.2601
27879	0.2425
27899	0.2570
27919	0.2323
27939	0.2204
27960	0.2143
27979	0.2337
28000	0.2480
28019	0.2638
28040	0.2428
28059	0.2179
28080	0.2232
28099	0.2108
28120	0.2001
28139	0.2115
28160	0.2367
28179	0.2481
28200	0.2093
28219	0.2167
28240	0.2137
28259	0.2106
28280	0.2080
28299	0.1835
28320	0.1592
28339	0.1875
28359	0.1745
28379	0.1793
28399	0.2085
28419	0.2041
28439	0.1994
28460	0.1751
28479	0.1638
28500	0.1548
28519	0.1796
28540	0.1919
28559	0.2004
28580	0.2156
28599	0.2362
28620	0.2202
28639	0.2319
28660	0.2350
28679	0.2257
28700	0.2203
28719	0.2532
28740	0.2762
28759	0.3134
28780	0.3292
28799	0.3450
28820	0.3557
28839	0.3685
28859	0.3767
28879	0.3542
28899	0.3324
28919	0.3286
28939	0.3296
28960	0.3257
28980	0.3104
29000	0.3054
29019	0.3014
29040	0.3009
29059	0.2971
29080	0.3095
29099	0.2780
29120	0.2449
29139	0.2669
29160	0.2785
29179	0.2481
29200	0.1929
29219	0.2123
29240	0.1936
29259	0.1893
29279	0.2039
29299	0.1996
29319	0.1831
29339	0.2100
29359	0.1809
29379	0.1660
29399	0.1809
29419	0.1937
29439	0.1745
29460	0.1965
29479	0.1968
29500	0.1961
29519	0.2120
29540	0.2272
29559	0.2100
29580	0.1856
29599	0.1959
29620	0.2170
29639	0.2408
29660	0.2649
29679	0.2754
29700	0.2540
29719	0.2270
29739	0.2420
29759	0.2409
29780	0.2236
29799	0.2191
29820	0.2353
29839	0.2601
29859	0.2592
29879	0.2335
29899	0.2392
29919	0.2473
29939	0.2280
29960	0.2374
29979	0.2552
30000	0.2376
30019	0.2473
30040	0.2413
30059	0.2441
30080	0.2421
30099	0.2286
30120	0.2050
30139	0.2113
30160	0.2093
30179	0.2233
30200	0.2105
30219	0.2152
30240	0.2027
30259	0.2027
30280	0.2165
30299	0.2311
30320	0.2222
30339	0.2160
30359	0.2372
30379	0.2105
30399	0.2118
30419	0.2285
30439	0.1931
30460	0.1884
30479	0.1752
30500	0.1430
30519	0.1584
30540	0.1487
30559	0.1494
30580	0.1499
30599	0.1374
30620	0.1627
30639	0.1770
30660	0.2087
30679	0.1786
30700	0.1718
30719	0.2025
30740	0.2024
30759	0.1956
30780	0.2009
30799	0.1986
30819	0.2352
30839	0.2606
30859	0.2395
30879	0.2515
30899	0.2501
30919	0.2435
30940	0.2209
30960	0.2403
30979	0.2505
31000	0.2703
31019	0.2553
31040	0.2504
31059	0.2441
31080	0.2337
31099	0.2388
31120	0.2415
31139	0.2434
31160	0.2006
31179	0.1996
31200	0.2182
31219	0.1992
31240	0.1888
31259	0.2246
31280	0.2242
31299	0.2255
31320	0.2151
31339	0.2451
31360	0.2648
31379	0.2730
31399	0.2677
31419	0.2491
31439	0.2548
31460	0.2592
31479	0.2492
31500	0.2709
31519	0.2857
31540	0.2329
31559	0.2252
31580	0.2201
31599	0.2058
31620	0.2112
31639	0.1948
31660	0.2152
31679	0.2231
31700	0.2191
31719	0.1936
31740	0.1927
31759	0.1779
31780	0.1409
31799	0.1612
31820	0.1772
31839	0.1828
31859	0.1935
31879	0.1725
31899	0.1799
31919	0.1877
31939	0.2001
31960	0.2315
31979	0.2696
32000	0.2571
32019	0.2793
32040	0.2816
32059	0.2970
32080	0.2608
32099	0.2370
32120	0.2343
32139	0.1907
32160	0.1769
32179	0.1739
32200	0.1902
32219	0.1992
32240	0.1739
32259	0.1644
32280	0.1555
32299	0.1408
32319	0.1540
32339	0.1615
32360	0.1340
32379	0.1340
32399	0.1237
32419	0.1483
32439	0.1444
32460	0.1316
32479	0.1124
32500	0.1418
32519	0.1563
32540	0.1483
32559	0.1749
32580	0.1464
32599	0.1543
32620	0.1567
32639	0.1683
32660	0.1828
32679	0.1531
32700	0.1517
32719	0.1541
32740	0.1797
32759	0.1857
32780	0.1674
32799	0.1721
32820	0.1290
32839	0.1483
32860	0.1528
32879	0.1893
32900	0.2025
32919	0.2354
32940	0.2120
32960	0.1731
32980	0.2016
33000	0.2125
33020	0.1952
33040	0.1957
33059	0.2076
33080	0.2421
33099	0.2709
33120	0.2658
33139	0.2636
33160	0.2466
33179	0.2959
33200	0.3160
33219	0.3343
33240	0.3589
33259	0.3321
33280	0.3193
33299	0.3461
33320	0.3445
33339	0.3166
33360	0.3385
33379	0.3224
33399	0.3484
33419	0.3746
33439	0.3551
33460	0.3671
33479	0.3653
33500	0.3775
33519	0.3816
33540	0.3804
33559	0.3492
33580	0.3383
33599	0.3425
33620	0.3331
33639	0.3348
33660	0.3015
33679	0.2710
33700	0.2468
33719	0.2589
33740	0.2559
33759	0.2849
33780	0.3025
33799	0.3387
33819	0.3418
33839	0.3567
33859	0.3626
33879	0.3790
33899	0.3767
33919	0.3887
33939	0.3848
33960	0.3862
33979	0.3576
34000	0.3895
34019	0.3881
34040	0.3755
34059	0.3716
34080	0.3486
34100	0.3613
34120	0.3812
34139	0.3286
34160	0.2863
34179	0.2678
34200	0.2966
34219	0.2906
34240	0.3006
34259	0.2652
34280	0.2244
34299	0.2267
34319	0.2331
34339	0.2300
34359	0.2232
34379	0.2572
34399	0.2133
34419	0.2235
34439	0.2087
34460	0.1981
34479	0.2124
34500	0.2260
34519	0.2398
34540	0.2505
34559	0.2439
34580	0.2456
34599	0.2219
34620	0.2010
34639	0.2321
34660	0.2398
34679	0.2103
34700	0.2208
34719	0.2369
34740	0.2079
34759	0.2146
34780	0.2211
34799	0.2234
34819	0.2338
34839	0.2409
34860	0.2270
34879	0.2348
34900	0.2051
34919	0.1944
34939	0.2555
34960	0.1939
34979	0.1848
35000	0.2035
35019	0.1955
35040	0.2212
35059	0.2326
35080	0.2019
35099	0.1855
35120	0.2041
35139	0.2261
35160	0.2293
35179	0.2298
35200	0.2518
35219	0.2582
35240	0.2591
35259	0.2614
35280	0.2549
35299	0.2225
35320	0.2202
35339	0.2322
35359	0.2542
35379	0.2585
35399	0.2410
35419	0.2130
35439	0.2400
35460	0.2149
35479	0.2012
35500	0.2049
35519	0.2157
35540	0.2244
35559	0.2175
35580	0.2583
35599	0.2374
35620	0.2033
35639	0.1933
35660	0.1965
35679	0.1943
35700	0.1863
35719	0.2032
35740	0.1867
35759	0.1721
35780	0.1767
35799	0.1698
35820	0.1959
35839	0.1774
35859	0.1894
35879	0.2122
35899	0.1948
35919	0.1921
35939	0.2346
35960	0.2460
35979	0.2540
36000	0.2580
36019	0.2389
36040	0.2305
36059	0.2326
36080	0.2472
36099	0.2271
36120	0.2089
36139	0.2221
36160	0.1961
36179	0.2146
36200	0.2295
36219	0.2304
36240	0.2585
36259	0.2778
36280	0.2960
36299	0.3490
36320	0.3197
36339	0.3183
36360	0.3095
36379	0.3224
36399	0.3678
36419	0.3457
36439	0.3221
36460	0.3000
36479	0.3287
36500	0.3388
36519	0.3503
36540	0.3681
36559	0.3456
36580	0.3411
36599	0.3516
36620	0.3639
36639	0.3797
36660	0.3924
36679	0.3473
36700	0.3447
36719	0.3807
36740	0.3495
36759	0.3635
36780	0.3402
36799	0.3057
36820	0.2930
36839	0.2885
36859	0.3337
36879	0.3135
36899	0.3392
36919	0.3570
36939	0.3398
36960	0.3366
36979	0.2952
37000	0.2788
37019	0.2931
37040	0.3064
37059	0.2941
37080	0.3200
37099	0.3438
37120	0.3205
37139	0.3250
37160	0.3073
37179	0.2688
37200	0.2495
37219	0.2569
37240	0.2182
37259	0.1945
37280	0.1698
37299	0.2070
37319	0.1982
37339	0.1669
37359	0.1591
37379	0.1484
37399	0.1271
37419	0.1332
37439	0.1815
37460	0.1731
37479	0.1617
37500	0.1329
37519	0.1614
37540	0.1859
37559	0.2018
37580	0.2251
37599	0.1987
37620	0.1818
37639	0.1492
37660	0.1528
37679	0.1206
37700	0.1277
37719	0.1503
37740	0.1681
37759	0.1917
37780	0.2077
37799	0.1775
37820	0.1810
37839	0.2031
37859	0.1903
37879	0.2106
37899	0.2140
37919	0.2234
37939	0.1974
37960	0.1851
37979	0.1753
38000	0.1850
38019	0.1689
38040	0.1614
38059	0.1774
38080	0.1620
38099	0.1653
38120	0.1823
38139	0.1884
38160	0.1741
38179	0.1770
38200	0.1750
38219	0.1595
38240	0.1949
38259	0.2127
38280	0.2326
38299	0.2036
38320	0.2073
38339	0.1653
38360	0.1938
38379	0.1924
38399	0.1715
38419	0.1835
38439	0.1673
38460	0.1889
38479	0.1947
38500	0.2040
38519	0.2255
38540	0.2149
38559	0.1792
38580	0.1982
38599	0.1956
38620	0.1948
38639	0.1791
38660	0.1642
38679	0.1814
38700	0.1873
38719	0.1846
38740	0.1433
38759	0.1039
38779	0.1051
38799	0.1010
38820	0.0774
38839	0.1095
38860	0.1047
38879	0.0883
38900	0.0879
38919	0.0791
38940	0.0651
38960	0.1069
38979	0.1314
39000	0.1287
39019	0.1563
39040	0.1394
39059	0.1273
39080	0.1658
39099	0.1486
39120	0.1527
39139	0.1701
39160	0.1878
39179	0.1695
39200	0.1538
39219	0.1558
39240	0.1370
39259	0.1557
39280	0.1742
39299	0.1839
39320	0.1924
39339	0.1514
39359	0.1675
39379	0.1697
39399	0.1777
39419	0.1835
39439	0.1750
39460	0.1730
39479	0.1879
39500	0.1858
39519	0.1883
39540	0.2064
39559	0.2185
39580	0.2143
39599	0.2082
39620	0.2046
39639	0.2011
39660	0.1845
39679	0.1713
39700	0.1745
39719	0.1576
39740	0.1456
39759	0.1446
39780	0.1449
39799	0.1471
39820	0.1673
39839	0.1759
39860	0.1773
39879	0.1503
39900	0.1705
39919	0.1738
39939	0.1341
39960	0.1383
[truncated: 6,189 more rows]
