# Supplementary material for: Skewed Brownian Fluctuations in Single-Molecule Magnetic Tweezers
Source: PLoS One. 2014 Sep 29;9(9):e108271. doi: 10.1371/journal.pone.0108271 (PMC4180755; doi:10.1371/journal.pone.0108271)
Supplement: Fig Data S1 — (ZIP) [file pone.0108271.s006.zip › fig_data/fig5_experimental_data.csv]

Extension/Lc	Skewness	x error	y error
0.9830	-0.0408	0.0617	0.0317
0.9758	-0.0684	0.0614	0.0303
0.9705	-0.1109	0.0611	0.0777
0.9658	-0.0455	0.0608	0.0310
0.9633	-0.1543	0.0603	0.0909
0.9581	-0.1104	0.0598	0.0396
0.9198	-0.0422	0.0575	0.1023
0.8815	-0.2498	0.0561	0.0371
0.8425	-0.2259	0.0546	0.0408
0.8018	-0.2687	0.0528	0.0489
0.7359	-0.3115	0.0496	0.0541
0.6494	-0.3129	0.0461	0.0374
0.5167	-0.2723	0.0382	0.0724
0.4243	-0.1438	0.0306	0.0491
0.3117	0.0760	0.0196	0.0531
0.2482	0.2822	0.0141	0.0471
