# Supplementary material for: Skewed Brownian Fluctuations in Single-Molecule Magnetic Tweezers
Source: PLoS One. 2014 Sep 29;9(9):e108271. doi: 10.1371/journal.pone.0108271 (PMC4180755; doi:10.1371/journal.pone.0108271)
Supplement: Fig Data S1 — (ZIP) [file pone.0108271.s006.zip › fig_data/fig5_simulation_data.csv]

Extension/Lc	Skewness
0.1286	0.4149
0.3772	-0.1883
0.5148	-0.2404
0.6651	-0.3157
0.7507	-0.3130
0.8176	-0.3046
0.8535	-0.3204
0.8845	-0.3181
0.9113	-0.2803
0.9448	-0.2042
0.9545	-0.1845
0.9634	-0.1740
0.9718	-0.1287
0.9796	-0.1409
0.9869	-0.1049
0.9937	-0.0719
1.0000	-0.0769
