# Supplementary material for: Skewed Brownian Fluctuations in Single-Molecule Magnetic Tweezers
Source: PLoS One. 2014 Sep 29;9(9):e108271. doi: 10.1371/journal.pone.0108271 (PMC4180755; doi:10.1371/journal.pone.0108271)
Supplement: Fig Data S1 — (ZIP) [file pone.0108271.s006.zip › fig_data/fig6a_experimental_data.csv]

Extension	Force
3.201	3.416
3.188	2.992
3.155	2.488
3.12	2.185
3.091	1.884
3.064	1.739
3.068	1.456
3.053	1.24
3.023	1.108
2.87	0.778
2.764	0.584
2.66	0.456
2.533	0.321
2.339	0.228
2.091	0.155
1.655	0.087
1.4	0.07
1.076	0.049
0.83	0.03
