# Supplementary material for: Skewed Brownian Fluctuations in Single-Molecule Magnetic Tweezers
Source: PLoS One. 2014 Sep 29;9(9):e108271. doi: 10.1371/journal.pone.0108271 (PMC4180755; doi:10.1371/journal.pone.0108271)
Supplement: Fig Data S1 — (ZIP) [file pone.0108271.s006.zip › fig_data/fig6b_experimental_corrected_data.csv]

lc	lp	lc sem	lp sem
6.9923	47.8279	0.0354	1.5340
3.9524	46.3704	0.0944	2.7727
2.8068	49.3820	0.0468	2.5640
0.8998	48.6477	0.0581	6.0059
