# Supplementary material for: Skewed Brownian Fluctuations in Single-Molecule Magnetic Tweezers
Source: PLoS One. 2014 Sep 29;9(9):e108271. doi: 10.1371/journal.pone.0108271 (PMC4180755; doi:10.1371/journal.pone.0108271)
Supplement: Fig Data S1 — (ZIP) [file pone.0108271.s006.zip › fig_data/fig6b_experimental_uncorrected_data.csv]

lc	lp	lc sem	lp sem
6.9944	47.3570	0.0344	1.2574
3.9641	42.6542	0.0984	2.5929
2.8210	41.2038	0.0462	1.9159
0.9865	28.4534	0.0609	3.2170
