# Supplementary material for: Skewed Brownian Fluctuations in Single-Molecule Magnetic Tweezers
Source: PLoS One. 2014 Sep 29;9(9):e108271. doi: 10.1371/journal.pone.0108271 (PMC4180755; doi:10.1371/journal.pone.0108271)
Supplement: Fig Data S1 — (ZIP) [file pone.0108271.s006.zip › fig_data/fig7_simulation_corrected_data.csv]

lc	lp	lp sem
0.8006	51.0708	2.2195
0.9985	54.2747	2.5335
1.9928	53.7860	1.5436
2.4664	52.9540	0.8495
2.9918	52.9227	0.8634
3.9893	53.0915	0.8862
4.9892	52.0245	0.6547
5.9694	54.4526	0.6436
6.8075	52.0458	0.5115
6.9774	52.9677	0.7897
