# Supplementary material for: Skewed Brownian Fluctuations in Single-Molecule Magnetic Tweezers
Source: PLoS One. 2014 Sep 29;9(9):e108271. doi: 10.1371/journal.pone.0108271 (PMC4180755; doi:10.1371/journal.pone.0108271)
Supplement: Fig Data S1 — (ZIP) [file pone.0108271.s006.zip › fig_data/fig7_simulation_uncorrected_data.csv]

lc	lp	lc sem	lp sem
0.8146	38.2943	0.0037	1.6786
1.0106	43.0316	0.0053	1.9559
2.0081	45.8690	0.0044	1.2178
3.0122	46.2263	0.0041	0.7882
4.0109	47.1202	0.0045	0.6937
5.0144	46.7160	0.0046	0.5784
5.9944	49.4086	0.0046	0.5330
7.0014	48.7867	0.0067	0.7247
2.4825	46.0863	0.0031	0.7765
6.8329	47.7246	0.0041	0.4919
1.5082	44.8957	0.0031	1.1211
